# Supplementary material for: (1S R,3S R)-[(SR)-Cyano­(3-phenoxy­phen­yl)meth­yl] 3-[(Z)-2-chloro-3,3,3-trifluoro­prop-1-en­yl]-2,2-dimethyl­cyclo­propane-1-carboxyl­ate
Source: Acta Crystallogr Sect E Struct Rep Online. 2008 Nov 8;64(Pt 12):o2253. doi: 10.1107/S1600536808034855 (PMC2960082; doi:10.1107/S1600536808034855)
Supplement: Supplementary file 1 [file e-64-o2253-sup1.cif]

##############################################################################
###                                                                        ###
###        Electronic paper (Acta Crystallographica Section E)             ###
###                                                                        ###
##############################################################################
#                                                                            #
# This CIF contains the data in a paper accepted for publication in Acta     #
# Crystallographica Section E. It conforms to the requirements of Notes      #
# for Authors for Section E, and has been peer reviewed under the auspices   #
# of the IUCr Commission on Journals.                                        #
#                                                                            #
# Full details of the Crystallographic Information File format               #
# are given in the paper "The Crystallographic Information File (CIF):       #
# a New Standard Archive File for Crystallography" by S. R. Hall, F. H.      #
# Allen and I. D. Brown [Acta Cryst. (1991), A47, 655-685].                  #
#                                                                            #
# The current version of the core CIF dictionary is obtainable from          #
# ftp://ftp.iucr.org/pub/cif_core.dic. The current version number is 2.4.    #
#                                                                            #
# Software is freely available for graphical display of the structure(s) in  #
# this CIF.  For information consult the CIF home page http://www.iucr.org/  #
# cif/home.html                                                              #
#                                                                            #
# This file may be used for bona fide research purposes within the           #
# scientific community so long as proper attribution is given to the journal # 
# article from which it was obtained.                                        #
#                                                                            #
##############################################################################
                                             
data_global
_audit_creation_method     SHELXL-97
_journal_date_recd_electronic     2008-09-20
_journal_date_accepted     2008-10-25
_journal_name_full     'Acta Crystallographica, Section E'
_journal_year     2008
_journal_volume     64
_journal_issue     12
_journal_page_first     o2253
_journal_page_last     o2253
_journal_paper_category     QO
_journal_coeditor_code     CS2097
_publ_contact_author_name     'Professor. Jin-feng Dong'
_publ_contact_author_address
; College of Chemistry and molecular sciences
  Wuhan  430072
  China
;
_publ_contact_author_email     mdcj@tom.com
_publ_contact_author_fax     '86 27 67867961'
_publ_contact_author_phone     '86 27 67867961'
_publ_section_title
;\
(1<i>SR</i>,3<i>SR</i>)-[(<i>SR</i>)-Cyano(3-phenoxyphenyl)methyl]
3-[(<i>Z</i>)-2-chloro-3,3,3-trifluoroprop-1-enyl]-2,2-dimethylcyclopropane-\
1-carboxylate
;
loop_
    _publ_author_name
    _publ_author_footnote
    _publ_author_address
    'Jing Cheng' .
; College of Chemistry and Molecular Sciences,
  Wuhan University
  Wuhan 430072
  People's Republic of China
;
    'Guangxiu Ju' .
; College of Chemistry and Molecular Sciences,
  Wuhan University
  Wuhan 430072
  People's Republic of China
;
    'Jinfeng Dong' .
; College of Chemistry and Molecular Sciences,
  Wuhan University
  Wuhan 430072
  People's Republic of China
;
_publ_section_synopsis     .
data_I
_audit_creation_method     SHELXL-97
_chemical_name_systematic
;
(1<i>S</i>,3<i>S</i>)-[(<i>S</i>)-Cyano(3-phenoxyphenyl)methyl]
3-[(<i>Z</i>)-2-chloro-3,3,3-trifluoroprop-1-enyl]-2,2-\
dimethylcyclopropane-1-carboxylate
;
_chemical_name_common     ?
_chemical_formula_moiety     'C23 H19 Cl F3 N O3'
_chemical_formula_sum     'C23 H19 Cl F3 N O3'
_chemical_formula_iupac     'C23 H19 Cl F3 N O3'
_chemical_formula_weight     449.84
_chemical_melting_point     ?
_symmetry_cell_setting     monoclinic
_symmetry_space_group_name_H-M     'C 2/c'
_symmetry_space_group_name_Hall     '-C 2yc'
loop_
    _symmetry_equiv_pos_as_xyz
    'x, y, z'
    '-x, y, -z+1/2'
    'x+1/2, y+1/2, z'
    '-x+1/2, y+1/2, -z+1/2'
    '-x, -y, -z'
    'x, -y, z-1/2'
    '-x+1/2, -y+1/2, -z'
    'x+1/2, -y+1/2, z-1/2'
_cell_length_a     34.7685(13)
_cell_length_b     7.0159(3)
_cell_length_c     18.6075(7)
_cell_angle_alpha     90.00
_cell_angle_beta     102.1130(10)
_cell_angle_gamma     90.00
_cell_volume     4437.9(3)
_cell_formula_units_Z     8
_cell_measurement_reflns_used     4557
_cell_measurement_theta_min     2.24
_cell_measurement_theta_max     23.41
_cell_measurement_temperature     298(2)
_exptl_crystal_description     block
_exptl_crystal_colour     'light blue'
_exptl_crystal_size_max     0.30
_exptl_crystal_size_mid     0.20
_exptl_crystal_size_min     0.20
_exptl_crystal_density_diffrn     1.347
_exptl_crystal_density_meas     ?
_exptl_crystal_density_method     'not measured'
_exptl_crystal_F_000     1856
_exptl_absorpt_coefficient_mu     0.221
_exptl_absorpt_correction_type     multi-scan
_exptl_absorpt_process_details     '(SADABS; Bruker, 2001)'
_exptl_absorpt_correction_T_min     0.9267
_exptl_absorpt_correction_T_max     0.9571
_exptl_special_details
;
;
_diffrn_ambient_temperature     298(2)
_diffrn_radiation_type     'Mo k\a'
_diffrn_radiation_wavelength     0.71073
_diffrn_radiation_source     'fine focus sealed Siemens Mo tube'
_diffrn_radiation_monochromator     graphite
_diffrn_measurement_device_type     'Bruker SMART APEX CCD area-detector'
_diffrn_measurement_method     '0.3\% wide \w exposures'
_diffrn_detector_area_resol_mean     ?
_diffrn_reflns_number     18537
_diffrn_reflns_av_R_equivalents     0.0397
_diffrn_reflns_av_sigmaI/netI     0.0311
_diffrn_reflns_theta_min     2.24
_diffrn_reflns_theta_max     26.00
_diffrn_reflns_theta_full     26.00
_diffrn_measured_fraction_theta_max     1.000
_diffrn_measured_fraction_theta_full     1.000
_diffrn_reflns_limit_h_min     -42
_diffrn_reflns_limit_h_max     35
_diffrn_reflns_limit_k_min     -8
_diffrn_reflns_limit_k_max     8
_diffrn_reflns_limit_l_min     -22
_diffrn_reflns_limit_l_max     22
_diffrn_standards_number     ?
_diffrn_standards_interval_count     ?
_diffrn_standards_interval_time     ?
_diffrn_standards_decay_%     ?
_refine_special_details
;
;
_reflns_number_total     4361
_reflns_number_gt     2721
_reflns_threshold_expression     I>2\s(I)
_refine_ls_structure_factor_coef     Fsqd
_refine_ls_matrix_type     full
_refine_ls_R_factor_all     0.0791
_refine_ls_R_factor_gt     0.0546
_refine_ls_wR_factor_gt     0.1602
_refine_ls_wR_factor_ref     0.1743
_refine_ls_goodness_of_fit_ref     1.027
_refine_ls_restrained_S_all     1.027
_refine_ls_number_reflns     4361
_refine_ls_number_parameters     282
_refine_ls_number_restraints     0
_refine_ls_hydrogen_treatment     constr
_refine_ls_weighting_scheme     calc
_refine_ls_weighting_details
                 'calc w=1/[\s^2^(Fo^2^)+(0.1013P)^2^] where P=(Fo^2^+2Fc^2^)/3'
_atom_sites_solution_hydrogens     geom
_atom_sites_solution_primary     direct
_atom_sites_solution_secondary     difmap
_refine_ls_shift/su_max     0.001
_refine_ls_shift/su_mean     0.000
_refine_diff_density_max     0.314
_refine_diff_density_min     -0.311
_refine_ls_extinction_method     none
_refine_ls_extinction_coef     ?
loop_
    _atom_type_symbol
    _atom_type_description
    _atom_type_scat_dispersion_real
    _atom_type_scat_dispersion_imag
    _atom_type_scat_source
    'C' 'C' 0.0033 0.0016
                         'International Tables Vol C Tables 4.2.6.8 and 6.1.1.4'
    'H' 'H' 0.0000 0.0000
                         'International Tables Vol C Tables 4.2.6.8 and 6.1.1.4'
    'N' 'N' 0.0061 0.0033
                         'International Tables Vol C Tables 4.2.6.8 and 6.1.1.4'
    'O' 'O' 0.0106 0.0060
                         'International Tables Vol C Tables 4.2.6.8 and 6.1.1.4'
    'F' 'F' 0.0171 0.0103
                         'International Tables Vol C Tables 4.2.6.8 and 6.1.1.4'
    'Cl' 'Cl' 0.1484 0.1585
                         'International Tables Vol C Tables 4.2.6.8 and 6.1.1.4'
_computing_data_collection     'SMART (Bruker, 2001)'
_computing_cell_refinement     'SAINT-Plus (Bruker, 2001)'
_computing_data_reduction     'SAINT-Plus (Bruker, 2001)'
_computing_structure_solution     'SHELXS97 (Sheldrick, 2008)'
_computing_structure_refinement     'SHELXL97 (Sheldrick, 2008)'
_computing_molecular_graphics     'PLATON (Spek, 2003)'
_computing_publication_material     'PLATON (Spek, 2003)'
loop_
    _atom_site_type_symbol
    _atom_site_label
    _atom_site_fract_x
    _atom_site_fract_y
    _atom_site_fract_z
    _atom_site_U_iso_or_equiv
    _atom_site_adp_type
    _atom_site_calc_flag
    _atom_site_refinement_flags
    _atom_site_occupancy
    _atom_site_disorder_assembly
    _atom_site_disorder_group
    C C1 0.82508(6) 0.7813(3) 0.26163(12) 0.0597(5) Uani d . 1 . .
    C C2 0.82592(6) 0.7796(3) 0.33556(12) 0.0629(6) Uani d . 1 . .
    H H2 0.8430 0.6989 0.3667 0.076 Uiso calc R 1 . .
    C C3 0.80102(8) 0.8999(4) 0.36309(14) 0.0784(7) Uani d . 1 . .
    H H3 0.8010 0.8989 0.4131 0.094 Uiso calc R 1 . .
    C C4 0.77628(9) 1.0207(4) 0.31715(18) 0.0913(8) Uani d . 1 . .
    H H4 0.7599 1.1027 0.3361 0.110 Uiso calc R 1 . .
    C C5 0.77568(8) 1.0206(4) 0.24306(17) 0.0874(8) Uani d . 1 . .
    H H5 0.7586 1.1016 0.2120 0.105 Uiso calc R 1 . .
    C C6 0.80008(7) 0.9018(3) 0.21453(13) 0.0737(7) Uani d . 1 . .
    H H6 0.7998 0.9022 0.1645 0.088 Uiso calc R 1 . .
    C C7 0.87410(7) 0.5401(3) 0.27252(10) 0.0620(6) Uani d . 1 . .
    C C8 0.86173(8) 0.3602(4) 0.28285(13) 0.0772(7) Uani d . 1 . .
    H H8 0.8359 0.3238 0.2632 0.093 Uiso calc R 1 . .
    C C9 0.88769(10) 0.2333(4) 0.32258(16) 0.0874(8) Uani d . 1 . .
    H H9 0.8797 0.1089 0.3286 0.105 Uiso calc R 1 . .
    C C10 0.92547(9) 0.2877(3) 0.35373(13) 0.0758(7) Uani d . 1 . .
    H H10 0.9427 0.2007 0.3811 0.091 Uiso calc R 1 . .
    C C11 0.93796(6) 0.4725(3) 0.34439(11) 0.0573(5) Uani d . 1 . .
    C C12 0.91198(6) 0.5985(3) 0.30277(10) 0.0559(5) Uani d . 1 . .
    H H12 0.9199 0.7221 0.2951 0.067 Uiso calc R 1 . .
    C C13 0.97833(6) 0.5304(3) 0.38318(12) 0.0702(6) Uani d . 1 . .
    H H13 0.9814 0.4949 0.4350 0.084 Uiso calc R 1 . .
    C C14 0.98580(8) 0.7324(5) 0.3802(2) 0.1129(12) Uani d . 1 . .
    C C15 1.04198(6) 0.3962(3) 0.40121(11) 0.0623(6) Uani d . 1 . .
    C C16 1.06771(6) 0.2730(3) 0.36835(11) 0.0636(6) Uani d . 1 . .
    H H16 1.0583 0.2473 0.3158 0.076 Uiso calc R 1 . .
    C C17 1.09040(6) 0.1102(3) 0.41174(12) 0.0649(6) Uani d . 1 . .
    C C18 1.11249(7) 0.2809(3) 0.39356(12) 0.0645(6) Uani d . 1 . .
    H H18 1.1265 0.2579 0.3539 0.077 Uiso calc R 1 . .
    C C19 1.08716(8) 0.0740(4) 0.48990(14) 0.0892(8) Uani d . 1 . .
    H H19A 1.1095 0.0016 0.5145 0.134 Uiso calc R 1 . .
    H H19B 1.0635 0.0040 0.4904 0.134 Uiso calc R 1 . .
    H H19C 1.0864 0.1935 0.5147 0.134 Uiso calc R 1 . .
    C C20 1.09345(9) -0.0686(4) 0.36638(17) 0.0966(9) Uani d . 1 . .
    H H20A 1.0969 -0.0324 0.3184 0.145 Uiso calc R 1 . .
    H H20B 1.0698 -0.1424 0.3619 0.145 Uiso calc R 1 . .
    H H20C 1.1156 -0.1434 0.3904 0.145 Uiso calc R 1 . .
    C C21 1.13247(7) 0.4171(3) 0.44884(12) 0.0647(6) Uani d . 1 . .
    H H21 1.1173 0.4799 0.4770 0.078 Uiso calc R 1 . .
    C C22 1.16996(7) 0.4567(3) 0.46149(12) 0.0679(6) Uani d . 1 . .
    C C23 1.18909(8) 0.6047(4) 0.51402(15) 0.0848(8) Uani d . 1 . .
    Cl Cl1 1.20240(2) 0.34527(17) 0.41744(5) 0.1270(4) Uani d . 1 . .
    F F1 1.21955(6) 0.5406(3) 0.56238(9) 0.1209(6) Uani d . 1 . .
    F F2 1.20212(7) 0.7498(3) 0.48102(12) 0.1395(8) Uani d . 1 . .
    F F3 1.16466(6) 0.6767(3) 0.55237(11) 0.1256(7) Uani d . 1 . .
    N N1 0.99126(9) 0.8901(5) 0.3787(3) 0.183(2) Uani d . 1 . .
    O O1 0.84875(5) 0.6664(3) 0.22854(8) 0.0822(5) Uani d . 1 . .
    O O2 1.00732(4) 0.4254(2) 0.35359(7) 0.0663(4) Uani d . 1 . .
    O O3 1.04889(5) 0.4637(3) 0.46189(8) 0.0848(5) Uani d . 1 . .
loop_
    _atom_site_aniso_label
    _atom_site_aniso_U_11
    _atom_site_aniso_U_22
    _atom_site_aniso_U_33
    _atom_site_aniso_U_12
    _atom_site_aniso_U_13
    _atom_site_aniso_U_23
    C1 0.0391(11) 0.0637(13) 0.0713(13) -0.0075(10) 0.0002(10) 0.0006(10)
    C2 0.0509(13) 0.0650(13) 0.0686(13) -0.0005(11) 0.0028(10) 0.0014(10)
    C3 0.0761(18) 0.0697(15) 0.0884(16) 0.0005(13) 0.0146(14) -0.0031(13)
    C4 0.0773(19) 0.0685(16) 0.128(2) 0.0105(14) 0.0213(17) -0.0024(17)
    C5 0.0674(17) 0.0660(16) 0.119(2) 0.0060(13) -0.0019(15) 0.0178(15)
    C6 0.0554(14) 0.0761(15) 0.0808(14) -0.0074(13) -0.0056(12) 0.0131(13)
    C7 0.0586(14) 0.0718(15) 0.0553(11) 0.0046(11) 0.0112(10) -0.0011(10)
    C8 0.0673(16) 0.0902(19) 0.0738(14) -0.0221(15) 0.0141(12) -0.0038(13)
    C9 0.108(2) 0.0645(16) 0.0941(18) -0.0241(16) 0.0301(17) -0.0003(14)
    C10 0.0889(19) 0.0599(15) 0.0778(14) 0.0141(14) 0.0157(14) 0.0110(12)
    C11 0.0534(13) 0.0582(13) 0.0603(11) 0.0078(10) 0.0123(9) -0.0030(10)
    C12 0.0518(13) 0.0520(11) 0.0639(11) 0.0010(10) 0.0120(10) 0.0011(9)
    C13 0.0504(14) 0.0838(17) 0.0741(13) 0.0169(12) 0.0080(11) -0.0148(12)
    C14 0.0446(15) 0.089(2) 0.198(4) 0.0039(15) 0.0085(18) -0.043(2)
    C15 0.0502(13) 0.0796(15) 0.0567(12) 0.0140(11) 0.0105(10) 0.0005(11)
    C16 0.0570(14) 0.0797(15) 0.0551(11) 0.0162(11) 0.0140(10) -0.0037(10)
    C17 0.0475(12) 0.0663(14) 0.0805(14) 0.0074(11) 0.0129(10) 0.0040(11)
    C18 0.0540(13) 0.0745(15) 0.0702(13) 0.0096(11) 0.0245(10) -0.0003(11)
    C19 0.0715(17) 0.100(2) 0.0950(17) -0.0010(14) 0.0155(13) 0.0306(15)
    C20 0.0759(19) 0.0710(16) 0.141(2) 0.0087(14) 0.0185(17) -0.0167(16)
    C21 0.0573(15) 0.0660(14) 0.0759(13) 0.0057(11) 0.0256(11) 0.0025(11)
    C22 0.0564(15) 0.0767(15) 0.0733(13) 0.0060(12) 0.0194(11) 0.0116(12)
    C23 0.0679(18) 0.0958(19) 0.0901(17) -0.0137(15) 0.0157(15) 0.0084(16)
    Cl1 0.0578(5) 0.2056(10) 0.1202(6) 0.0220(5) 0.0247(4) -0.0386(6)
    F1 0.0990(13) 0.1413(15) 0.1050(12) -0.0063(11) -0.0183(10) 0.0062(11)
    F2 0.1411(17) 0.1298(15) 0.1407(15) -0.0612(13) 0.0139(13) 0.0315(12)
    F3 0.1030(14) 0.1286(15) 0.1494(15) -0.0232(11) 0.0360(12) -0.0558(12)
    N1 0.075(2) 0.086(2) 0.377(6) -0.0026(17) 0.022(3) -0.054(3)
    O1 0.0645(10) 0.1168(14) 0.0603(9) 0.0232(10) 0.0019(8) 0.0091(9)
    O2 0.0542(9) 0.0836(11) 0.0590(8) 0.0222(8) 0.0071(7) -0.0039(7)
    O3 0.0577(10) 0.1282(14) 0.0655(9) 0.0242(9) 0.0065(7) -0.0257(9)
_geom_special_details
;
;
loop_
    _geom_bond_atom_site_label_1
    _geom_bond_atom_site_label_2
    _geom_bond_site_symmetry_2
    _geom_bond_distance
    _geom_bond_publ_flag
    C1 C2 . 1.370(3) no
    C1 C6 . 1.385(3) no
    C1 O1 . 1.386(3) no
    C2 C3 . 1.382(3) no
    C2 H2 . 0.9300 no
    C3 C4 . 1.371(4) no
    C3 H3 . 0.9300 no
    C4 C5 . 1.374(4) no
    C4 H4 . 0.9300 no
    C5 C6 . 1.373(4) no
    C5 H5 . 0.9300 no
    C6 H6 . 0.9300 no
    C7 C8 . 1.360(3) no
    C7 C12 . 1.381(3) no
    C7 O1 . 1.389(3) no
    C8 C9 . 1.369(4) no
    C8 H8 . 0.9300 no
    C9 C10 . 1.374(4) no
    C9 H9 . 0.9300 no
    C10 C11 . 1.390(3) no
    C10 H10 . 0.9300 no
    C11 C12 . 1.379(3) no
    C11 C13 . 1.494(3) no
    C12 H12 . 0.9300 no
    C13 C14 . 1.444(4) no
    C13 O2 . 1.448(2) no
    C13 H13 . 0.9800 no
    C14 N1 . 1.124(4) no
    C15 O3 . 1.201(2) no
    C15 O2 . 1.353(2) no
    C15 C16 . 1.467(3) no
    C16 C17 . 1.521(3) no
    C16 C18 . 1.530(3) no
    C16 H16 . 0.9800 no
    C17 C18 . 1.499(3) no
    C17 C19 . 1.504(3) no
    C17 C20 . 1.528(3) no
    C18 C21 . 1.468(3) no
    C18 H18 . 0.9800 no
    C19 H19A . 0.9600 no
    C19 H19B . 0.9600 no
    C19 H19C . 0.9600 no
    C20 H20A . 0.9600 no
    C20 H20B . 0.9600 no
    C20 H20C . 0.9600 no
    C21 C22 . 1.305(3) no
    C21 H21 . 0.9300 no
    C22 C23 . 1.485(4) no
    C22 Cl1 . 1.716(2) no
    C23 F1 . 1.317(3) no
    C23 F2 . 1.317(3) no
    C23 F3 . 1.319(3) no
loop_
    _geom_angle_atom_site_label_1
    _geom_angle_atom_site_label_2
    _geom_angle_atom_site_label_3
    _geom_angle_site_symmetry_1
    _geom_angle_site_symmetry_3
    _geom_angle
    _geom_angle_publ_flag
    C2 C1 C6 . . 121.3(2) no
    C2 C1 O1 . . 123.49(19) no
    C6 C1 O1 . . 115.2(2) no
    C1 C2 C3 . . 118.9(2) no
    C1 C2 H2 . . 120.5 no
    C3 C2 H2 . . 120.5 no
    C4 C3 C2 . . 120.4(2) no
    C4 C3 H3 . . 119.8 no
    C2 C3 H3 . . 119.8 no
    C3 C4 C5 . . 120.0(3) no
    C3 C4 H4 . . 120.0 no
    C5 C4 H4 . . 120.0 no
    C6 C5 C4 . . 120.5(2) no
    C6 C5 H5 . . 119.7 no
    C4 C5 H5 . . 119.7 no
    C5 C6 C1 . . 118.8(2) no
    C5 C6 H6 . . 120.6 no
    C1 C6 H6 . . 120.6 no
    C8 C7 C12 . . 121.4(2) no
    C8 C7 O1 . . 119.6(2) no
    C12 C7 O1 . . 119.0(2) no
    C7 C8 C9 . . 119.2(2) no
    C7 C8 H8 . . 120.4 no
    C9 C8 H8 . . 120.4 no
    C8 C9 C10 . . 120.7(2) no
    C8 C9 H9 . . 119.6 no
    C10 C9 H9 . . 119.6 no
    C9 C10 C11 . . 120.2(2) no
    C9 C10 H10 . . 119.9 no
    C11 C10 H10 . . 119.9 no
    C12 C11 C10 . . 118.9(2) no
    C12 C11 C13 . . 122.4(2) no
    C10 C11 C13 . . 118.7(2) no
    C11 C12 C7 . . 119.7(2) no
    C11 C12 H12 . . 120.2 no
    C7 C12 H12 . . 120.2 no
    C14 C13 O2 . . 109.9(2) no
    C14 C13 C11 . . 114.0(2) no
    O2 C13 C11 . . 109.65(17) no
    C14 C13 H13 . . 107.7 no
    O2 C13 H13 . . 107.7 no
    C11 C13 H13 . . 107.7 no
    N1 C14 C13 . . 179.0(4) no
    O3 C15 O2 . . 122.07(19) no
    O3 C15 C16 . . 127.24(19) no
    O2 C15 C16 . . 110.69(17) no
    C15 C16 C17 . . 121.01(18) no
    C15 C16 C18 . . 121.43(18) no
    C17 C16 C18 . . 58.87(14) no
    C15 C16 H16 . . 114.7 no
    C17 C16 H16 . . 114.7 no
    C18 C16 H16 . . 114.7 no
    C18 C17 C19 . . 119.9(2) no
    C18 C17 C16 . . 60.88(14) no
    C19 C17 C16 . . 120.3(2) no
    C18 C17 C20 . . 115.7(2) no
    C19 C17 C20 . . 115.1(2) no
    C16 C17 C20 . . 114.3(2) no
    C21 C18 C17 . . 123.46(18) no
    C21 C18 C16 . . 122.67(18) no
    C17 C18 C16 . . 60.26(15) no
    C21 C18 H18 . . 113.5 no
    C17 C18 H18 . . 113.5 no
    C16 C18 H18 . . 113.5 no
    C17 C19 H19A . . 109.5 no
    C17 C19 H19B . . 109.5 no
    H19A C19 H19B . . 109.5 no
    C17 C19 H19C . . 109.5 no
    H19A C19 H19C . . 109.5 no
    H19B C19 H19C . . 109.5 no
    C17 C20 H20A . . 109.5 no
    C17 C20 H20B . . 109.5 no
    H20A C20 H20B . . 109.5 no
    C17 C20 H20C . . 109.5 no
    H20A C20 H20C . . 109.5 no
    H20B C20 H20C . . 109.5 no
    C22 C21 C18 . . 124.9(2) no
    C22 C21 H21 . . 117.5 no
    C18 C21 H21 . . 117.5 no
    C21 C22 C23 . . 124.1(2) no
    C21 C22 Cl1 . . 123.29(19) no
    C23 C22 Cl1 . . 112.62(18) no
    F1 C23 F2 . . 106.1(2) no
    F1 C23 F3 . . 106.1(2) no
    F2 C23 F3 . . 106.3(3) no
    F1 C23 C22 . . 113.3(2) no
    F2 C23 C22 . . 112.6(2) no
    F3 C23 C22 . . 111.9(2) no
    C1 O1 C7 . . 118.18(16) no
    C15 O2 C13 . . 115.04(15) no
loop_
    _geom_torsion_atom_site_label_1
    _geom_torsion_atom_site_label_2
    _geom_torsion_atom_site_label_3
    _geom_torsion_atom_site_label_4
    _geom_torsion_site_symmetry_1
    _geom_torsion_site_symmetry_2
    _geom_torsion_site_symmetry_3
    _geom_torsion_site_symmetry_4
    _geom_torsion
    _geom_torsion_publ_flag
    C6 C1 C2 C3 . . . . 0.5(3) no
    O1 C1 C2 C3 . . . . -179.9(2) no
    C1 C2 C3 C4 . . . . -0.9(4) no
    C2 C3 C4 C5 . . . . 1.0(4) no
    C3 C4 C5 C6 . . . . -0.8(4) no
    C4 C5 C6 C1 . . . . 0.4(4) no
    C2 C1 C6 C5 . . . . -0.3(3) no
    O1 C1 C6 C5 . . . . -179.9(2) no
    C12 C7 C8 C9 . . . . -1.6(3) no
    O1 C7 C8 C9 . . . . 176.0(2) no
    C7 C8 C9 C10 . . . . 2.0(4) no
    C8 C9 C10 C11 . . . . -0.8(4) no
    C9 C10 C11 C12 . . . . -0.8(3) no
    C9 C10 C11 C13 . . . . 175.9(2) no
    C10 C11 C12 C7 . . . . 1.2(3) no
    C13 C11 C12 C7 . . . . -175.40(18) no
    C8 C7 C12 C11 . . . . 0.0(3) no
    O1 C7 C12 C11 . . . . -177.66(17) no
    C12 C11 C13 C14 . . . . 6.9(3) no
    C10 C11 C13 C14 . . . . -169.7(2) no
    C12 C11 C13 O2 . . . . -116.8(2) no
    C10 C11 C13 O2 . . . . 66.6(3) no
    O3 C15 C16 C17 . . . . 43.6(4) no
    O2 C15 C16 C17 . . . . -135.4(2) no
    O3 C15 C16 C18 . . . . -26.5(4) no
    O2 C15 C16 C18 . . . . 154.5(2) no
    C15 C16 C17 C18 . . . . -110.3(2) no
    C15 C16 C17 C19 . . . . -0.7(3) no
    C18 C16 C17 C19 . . . . 109.6(2) no
    C15 C16 C17 C20 . . . . 142.7(2) no
    C18 C16 C17 C20 . . . . -107.0(2) no
    C19 C17 C18 C21 . . . . 1.4(3) no
    C16 C17 C18 C21 . . . . 111.6(2) no
    C20 C17 C18 C21 . . . . -143.6(2) no
    C19 C17 C18 C16 . . . . -110.2(2) no
    C20 C17 C18 C16 . . . . 104.8(2) no
    C15 C16 C18 C21 . . . . -3.2(3) no
    C17 C16 C18 C21 . . . . -112.8(2) no
    C15 C16 C18 C17 . . . . 109.7(2) no
    C17 C18 C21 C22 . . . . 121.1(3) no
    C16 C18 C21 C22 . . . . -165.3(2) no
    C18 C21 C22 C23 . . . . 175.5(2) no
    C18 C21 C22 Cl1 . . . . -3.1(3) no
    C21 C22 C23 F1 . . . . 127.1(3) no
    Cl1 C22 C23 F1 . . . . -54.1(3) no
    C21 C22 C23 F2 . . . . -112.6(3) no
    Cl1 C22 C23 F2 . . . . 66.2(3) no
    C21 C22 C23 F3 . . . . 7.1(3) no
    Cl1 C22 C23 F3 . . . . -174.13(19) no
    C2 C1 O1 C7 . . . . 1.3(3) no
    C6 C1 O1 C7 . . . . -179.1(2) no
    C8 C7 O1 C1 . . . . 90.7(2) no
    C12 C7 O1 C1 . . . . -91.6(2) no
    O3 C15 O2 C13 . . . . -4.7(3) no
    C16 C15 O2 C13 . . . . 174.40(18) no
    C14 C13 O2 C15 . . . . 82.4(3) no
    C11 C13 O2 C15 . . . . -151.59(19) no
loop_
    _geom_hbond_atom_site_label_D
    _geom_hbond_atom_site_label_H
    _geom_hbond_atom_site_label_A
    _geom_hbond_site_symmetry_A
    _geom_hbond_distance_DH
    _geom_hbond_distance_HA
    _geom_hbond_distance_DA
    _geom_hbond_angle_DHA
    _geom_hbond_publ_flag
    C13 H13 O3 5_766 0.98 2.39 3.218(3) 142 yes
    C21 H21 O3 . 0.93 2.34 2.984(3) 126 yes
    C19 H19C O3 . 0.96 2.39 3.037(3) 124 yes
    C21 H21 F3 . 0.93 2.370 2.716(2) 102 yes
    C5 H5 Cg1 4_655 0.93 2.94 3.7210(10)
                                       142.80(10)
                                                yes
    C9 H9 Cg1 1_545 0.93 '?' 3.7680(10)
                                      134.00(10)
                                               yes
