# Supplementary material for: (1S R,3S R)-[(SR)-Cyano­(3-phenoxy­phen­yl)meth­yl] 3-[(Z)-2-chloro-3,3,3-trifluoro­prop-1-en­yl]-2,2-dimethyl­cyclo­propane-1-carboxyl­ate
Source: Acta Crystallogr Sect E Struct Rep Online. 2008 Nov 8;64(Pt 12):o2253. doi: 10.1107/S1600536808034855 (PMC2960082; doi:10.1107/S1600536808034855)
Supplement: Supplementary file 2 [file e-64-o2253-Isup2.hkl]

# 
# h,k,l, Fc-squared, Fo-squared, sigma(Fo-squared) and status flag 
# 
data_I
_shelx_title ' I in C2/c' 
_shelx_refln_list_code          4 
_shelx_F_calc_maximum      578.66 
_exptl_crystal_F_000      1856.00 
_reflns_d_resolution_high  0.8107 
 
loop_ 
 _symmetry_equiv_pos_as_xyz 
 'x, y, z' 
 '-x, y, -z+1/2' 
 'x+1/2, y+1/2, z' 
 '-x+1/2, y+1/2, -z+1/2' 
 '-x, -y, -z' 
 'x, -y, z-1/2' 
 '-x+1/2, -y+1/2, -z' 
 'x+1/2, -y+1/2, z-1/2' 
 
_cell_length_a    34.7685 
_cell_length_b     7.0159 
_cell_length_c    18.6075 
_cell_angle_alpha  90.000 
_cell_angle_beta  102.113 
_cell_angle_gamma  90.000 
 
_shelx_F_squared_multiplier     1.000 
 
loop_ 
 _refln_index_h 
 _refln_index_k 
 _refln_index_l 
 _refln_F_squared_calc 
 _refln_F_squared_meas 
 _refln_F_squared_sigma 
 _refln_observed_status 
   4   0   0     3284.99     3256.71    106.33 o 
   6   0   0    10988.39    11722.20    160.61 o 
   8   0   0    35464.63    36449.66    161.53 o 
  10   0   0    66811.97    69206.52    449.11 o 
  12   0   0     1456.19     1093.43     26.77 o 
  14   0   0    17980.61    18421.88    448.37 o 
  16   0   0        7.82       27.36      7.42 o 
  18   0   0      463.43      572.55     24.65 o 
  20   0   0     1465.88     1082.30     37.18 o 
  22   0   0      109.69       75.84     17.85 o 
  24   0   0     2923.63     2782.01    161.35 o 
  26   0   0      605.10      462.50     46.10 o 
  28   0   0     2381.49     2459.72    104.10 o 
  30   0   0      361.97      410.45     49.08 o 
  32   0   0     1350.51     1231.35     81.79 o 
  34   0   0      186.20      159.12     40.15 o 
  36   0   0        1.30        2.97     29.74 o 
  38   0   0     1383.44     1449.95     99.64 o 
  40   0   0      106.48      130.87     46.10 o 
   1   1   0    58592.03    56735.82    427.19 o 
   3   1   0      702.05      765.83      7.59 o 
   5   1   0    10188.11    10418.74     49.55 o 
   7   1   0    18033.79    18841.57    226.08 o 
   9   1   0    16913.49    17776.84    478.90 o 
  11   1   0    17530.38    19170.15    269.46 o 
  13   1   0     1254.12     1339.32     23.83 o 
  15   1   0     4791.31     5433.41    102.70 o 
  17   1   0      652.48      859.93     25.67 o 
  19   1   0      941.16      844.89     22.11 o 
  21   1   0     1060.46     1098.13     23.91 o 
  23   1   0      119.74      130.18     18.07 o 
  25   1   0       59.46       58.56     12.82 o 
  27   1   0      474.72      434.50     25.64 o 
  29   1   0      112.07       84.96     16.39 o 
  31   1   0      182.76      176.17     27.85 o 
  33   1   0       46.13       69.19     39.41 o 
  35   1   0      111.72      110.79     28.39 o 
  37   1   0       10.05       -5.08     18.84 o 
  39   1   0       30.29       65.14     26.04 o 
  41   1   0        2.94       14.18     21.54 o 
   0   2   0     2675.12     2546.24     23.15 o 
   2   2   0     2526.91     2723.23     19.85 o 
   4   2   0    21693.93    23048.48    143.47 o 
   6   2   0    11030.57    12100.93     53.25 o 
   8   2   0     5402.08     6179.57     88.41 o 
  10   2   0      320.73      344.46      7.98 o 
  12   2   0     3259.53     3301.39     22.29 o 
  14   2   0     1321.66     1098.92    123.23 o 
  16   2   0     2112.08     2113.67     53.04 o 
  18   2   0      575.55      480.35     23.83 o 
  20   2   0      245.53      304.50     16.53 o 
  22   2   0     6781.31     7358.48     87.21 o 
  24   2   0        0.95        3.79      9.13 o 
  26   2   0      377.32      345.78     23.92 o 
  28   2   0     1058.65     1168.28     41.67 o 
  30   2   0      110.12      110.85     19.71 o 
  32   2   0      886.73      865.48     40.02 o 
  34   2   0      107.56      138.27     28.90 o 
  36   2   0       95.77       90.86     27.28 o 
  38   2   0       30.64        9.49     21.56 o 
  40   2   0        0.17        5.20     22.08 o 
   1   3   0       24.89       41.00      3.56 o 
   3   3   0    10767.06    11502.65     58.93 o 
   5   3   0       25.93       28.10      3.61 o 
   7   3   0      254.43      266.31      8.93 o 
   9   3   0      216.25      296.33      8.84 o 
  11   3   0      608.41      588.05     11.79 o 
  13   3   0     2259.48     2488.30     27.77 o 
  15   3   0       40.22       31.85      6.54 o 
  17   3   0     3714.74     4169.73     72.11 o 
  19   3   0      247.04      311.98     14.89 o 
  21   3   0        0.51        0.42      7.38 o 
  23   3   0      368.73      292.36     30.87 o 
  25   3   0      932.65      859.39     37.20 o 
  27   3   0      390.14      353.92     22.79 o 
  29   3   0       29.90       56.95     13.30 o 
  31   3   0       34.09       29.03     12.81 o 
  33   3   0       95.95       85.18     17.56 o 
  35   3   0        0.60       -0.89     18.38 o 
  37   3   0       24.91       13.35     21.78 o 
  39   3   0        0.59       -5.20     22.08 o 
   0   4   0      889.49      991.61     19.55 o 
   2   4   0        0.25        0.53      2.56 o 
   4   4   0      119.19      102.70      7.67 o 
   6   4   0     1227.34     1148.74     16.70 o 
   8   4   0       28.87       47.51      5.56 o 
  10   4   0     1046.96      962.00     19.40 o 
  12   4   0      194.52      131.54      8.65 o 
  14   4   0      191.34      247.10     13.17 o 
  16   4   0      141.88      197.76     17.81 o 
  18   4   0     4220.97     4232.42     71.40 o 
  20   4   0     3796.74     3562.32     68.34 o 
  22   4   0      561.23      512.70     29.47 o 
  24   4   0     1050.97     1106.65     42.35 o 
  26   4   0      182.36      155.22     21.70 o 
  28   4   0       95.83       63.45     17.17 o 
  30   4   0      107.31       90.15     19.98 o 
  32   4   0       38.64       35.26     17.13 o 
  34   4   0       18.99       42.93     18.85 o 
  36   4   0        8.49       19.23     23.64 o 
   1   5   0      788.01      740.81     25.26 o 
   3   5   0       67.56       50.47     22.14 o 
   5   5   0      188.65      250.31     16.81 o 
   7   5   0      292.82      262.07     16.98 o 
   9   5   0        0.17        1.30      7.32 o 
  11   5   0      111.85       81.20     14.43 o 
  13   5   0       50.04       74.71     20.41 o 
  15   5   0      619.17      579.78     24.55 o 
  17   5   0      442.55      455.56     28.76 o 
  19   5   0      103.90      104.60     18.44 o 
  21   5   0      209.12      230.60     23.58 o 
  23   5   0      986.99      958.38     41.59 o 
  25   5   0       83.70       62.37     18.10 o 
  27   5   0      237.95      250.62     27.72 o 
  29   5   0       26.40       18.60     17.05 o 
  31   5   0        0.56        3.34     16.33 o 
  33   5   0        1.58       -7.35     17.57 o 
   0   6   0     1778.34     1837.38     91.46 o 
   2   6   0      336.61      325.24     20.44 o 
   4   6   0       64.05       66.08     12.78 o 
   6   6   0        5.11        0.39      8.04 o 
   8   6   0        3.82        7.33     10.71 o 
  10   6   0     1406.14     1593.37     49.75 o 
  12   6   0       70.74       73.20     16.78 o 
  14   6   0        7.31        3.30     13.94 o 
  16   6   0       89.37      133.84     26.80 o 
  18   6   0      154.70      173.39     35.69 o 
  20   6   0      109.44      124.88     27.85 o 
  22   6   0       42.61       53.99     22.44 o 
  24   6   0      255.90      219.22     35.57 o 
  26   6   0        0.45       -9.61     19.26 o 
  28   6   0       11.88       13.97     22.44 o 
  30   6   0        0.07      -14.53     20.32 o 
   1   7   0       27.72       23.62     12.37 o 
   3   7   0      150.16       88.82     31.89 o 
   5   7   0        7.96       26.27     15.45 o 
   7   7   0        0.11        5.97     12.82 o 
   9   7   0      173.30      205.57     25.15 o 
  11   7   0       79.85       82.29     19.81 o 
  13   7   0      134.11      144.05     29.96 o 
  15   7   0       73.33       75.84     26.29 o 
  17   7   0       10.93        5.95     18.93 o 
  19   7   0        0.79       -3.06     18.84 o 
  21   7   0       12.12       16.22     22.44 o 
  23   7   0        0.69       -1.52     20.04 o 
   0   8   0       19.31       28.26     28.26 o 
   2   8   0        2.37        8.00     16.27 o 
   4   8   0       16.08       39.59     18.64 o 
   6   8   0        4.02       10.84     16.27 o 
   8   8   0        1.11        4.24     15.62 o 
  10   8   0        3.44        2.01     20.33 o 
  12   8   0       12.13       14.57     20.33 o 
  14   8   0        0.72        2.40     20.32 o 
 -41   1   1        1.07       -1.60     20.95 o 
 -39   1   1      177.12      155.02     32.40 o 
 -37   1   1      354.60      317.78     58.74 o 
 -35   1   1      197.75      203.91     32.60 o 
 -33   1   1      640.50      614.22     45.22 o 
 -31   1   1     1655.31     1515.17     62.51 o 
 -29   1   1      293.22      246.11     28.39 o 
 -27   1   1      760.30      832.09     33.19 o 
 -25   1   1     3025.03     2760.86     69.93 o 
 -23   1   1      116.30      102.81     13.91 o 
 -21   1   1       46.34       40.64      7.21 o 
 -19   1   1       31.61       26.79      5.88 o 
 -17   1   1     4405.30     5341.80     79.64 o 
 -15   1   1     3433.64     2963.73     59.47 o 
 -13   1   1      202.83      220.34     10.29 o 
 -11   1   1       57.91       83.13      6.18 o 
  -9   1   1     4054.65     3680.55     63.32 o 
  -7   1   1     5468.03     5495.10    284.74 o 
  -5   1   1     3101.11     3765.34     34.25 o 
  -3   1   1    17096.55    17857.34     94.88 o 
  -1   1   1     4986.68     3526.27    823.34 o 
   1   1   1      405.81      292.01     50.38 o 
   3   1   1     3325.79     3057.73     67.86 o 
   5   1   1    39703.57    42045.94    138.15 o 
   7   1   1     8498.72     9349.39    217.99 o 
   9   1   1     2050.09     2137.05     25.17 o 
  11   1   1    25960.50    28065.19    264.70 o 
  13   1   1     1581.56     2004.41     45.78 o 
  15   1   1     1453.44     1788.24     39.78 o 
  17   1   1      338.85      303.83     10.75 o 
  19   1   1      653.44      712.44     16.49 o 
  21   1   1     1142.34     1132.28     21.36 o 
  23   1   1      277.73      332.09     21.10 o 
  25   1   1      218.90      204.43     18.76 o 
  27   1   1        0.72        4.29      9.06 o 
  29   1   1      303.87      274.37     23.61 o 
  31   1   1       76.12       65.14     21.38 o 
  33   1   1       12.52       32.42     18.38 o 
  35   1   1      193.98      252.49     37.18 o 
  37   1   1       26.63       14.38     20.49 o 
  39   1   1       21.58       21.35     20.49 o 
  41   1   1       62.15       57.27     26.80 o 
 -40   2   1       71.32      125.76     30.69 o 
 -38   2   1      475.85      556.76     65.43 o 
 -36   2   1       28.22       36.07     22.31 o 
 -34   2   1      106.63      105.67     26.80 o 
 -32   2   1      314.30      328.30     27.64 o 
 -30   2   1     3518.25     3812.82     74.92 o 
 -28   2   1        0.23        9.76     10.71 o 
 -26   2   1      512.95      580.65     29.09 o 
 -24   2   1       87.11       67.30     13.68 o 
 -22   2   1       15.51       16.71      7.72 o 
 -20   2   1     1204.53     1239.61     28.10 o 
 -18   2   1      477.45      388.85     18.80 o 
 -16   2   1     6345.49     7072.20    103.20 o 
 -14   2   1     2727.98     2406.41     33.12 o 
 -12   2   1      911.82      888.21     21.46 o 
 -10   2   1    26249.61    28036.94    312.58 o 
  -8   2   1     2882.38     2753.97     36.25 o 
  -6   2   1    15521.41    15934.94     89.23 o 
  -4   2   1    11111.59    12320.37     50.13 o 
  -2   2   1        5.80        0.14      2.06 o 
   0   2   1    29813.21    31600.25    155.37 o 
   2   2   1      684.26      385.38     87.74 o 
   4   2   1     1001.56     1049.75     13.09 o 
   6   2   1     5832.09     6627.47     33.10 o 
   8   2   1     7386.75     8162.09     59.80 o 
  10   2   1        6.96        4.39      2.65 o 
  12   2   1     3232.56     3473.88     48.11 o 
  14   2   1    10598.10    11330.18    131.79 o 
  16   2   1     3116.79     3757.17     65.29 o 
  18   2   1      532.52      502.05     23.18 o 
  20   2   1      566.08      450.58     22.82 o 
  22   2   1      195.95      181.01     17.40 o 
  24   2   1     1251.33     1244.12     52.43 o 
  26   2   1      889.79     1069.76     64.62 o 
  28   2   1      745.63      843.54     36.52 o 
  30   2   1      179.23      159.69     17.73 o 
  32   2   1     1175.91     1097.12     54.24 o 
  34   2   1       69.75      108.56     27.34 o 
  36   2   1        5.92       17.38     19.65 o 
  38   2   1       55.89       75.00     27.85 o 
  40   2   1        1.74       -5.17     22.01 o 
 -39   3   1        0.54        9.67     23.13 o 
 -37   3   1       52.68       87.60     27.73 o 
 -35   3   1        5.05       17.98     15.73 o 
 -33   3   1       64.65       97.46     21.17 o 
 -31   3   1        1.18       14.11     12.57 o 
 -29   3   1      153.71      135.61     20.57 o 
 -27   3   1      853.05      874.75     47.32 o 
 -25   3   1      324.76      339.33     93.53 o 
 -23   3   1      681.55      594.57     29.01 o 
 -21   3   1       25.95       52.36     10.08 o 
 -19   3   1     1298.50     1300.05     36.92 o 
 -17   3   1     1083.41      891.32     23.94 o 
 -15   3   1        1.73        6.55      6.00 o 
 -13   3   1     1061.05     1353.39     30.62 o 
 -11   3   1        5.00       20.21      3.94 o 
  -9   3   1      858.15      861.61     14.78 o 
  -7   3   1     5204.46     5750.72     59.23 o 
  -5   3   1    11674.34    11980.48     57.96 o 
  -3   3   1     3239.86     3614.77     38.09 o 
  -1   3   1      666.92      555.76     12.45 o 
   1   3   1     4026.54     4373.43     27.47 o 
   3   3   1     1583.02     1559.67     58.82 o 
   5   3   1     6573.27     7041.85     50.35 o 
   7   3   1      148.56      148.87      6.82 o 
   9   3   1     1412.70     1614.24     19.06 o 
  11   3   1     2621.95     2432.48     23.49 o 
  13   3   1     1406.21     1338.78     17.75 o 
  15   3   1     2265.54     2163.08     36.51 o 
  17   3   1      431.46      450.98     16.37 o 
  19   3   1     1651.48     1449.18     34.12 o 
  21   3   1       66.11       55.48     10.36 o 
  23   3   1     2618.09     2758.29     59.79 o 
  25   3   1     4575.84     4918.28     69.41 o 
  27   3   1      248.57      247.95     20.17 o 
  29   3   1      246.84      296.62     22.67 o 
  31   3   1      517.58      518.28     28.05 o 
  33   3   1        7.74       14.47     15.41 o 
  35   3   1        6.89       -3.72     18.93 o 
  37   3   1        6.29       -4.93     19.90 o 
 -36   4   1      114.46      134.80     27.08 o 
 -34   4   1        0.79        0.02     15.26 o 
 -32   4   1       32.53       43.62     17.99 o 
 -30   4   1      101.24       74.00     18.55 o 
 -28   4   1       27.29       26.73     13.97 o 
 -26   4   1      240.58      251.16     25.43 o 
 -24   4   1      275.74      286.78     25.12 o 
 -22   4   1      428.88      379.44     26.62 o 
 -20   4   1     2578.60     2432.73     63.50 o 
 -18   4   1       22.59       36.43      9.94 o 
 -16   4   1      842.35      808.94     27.26 o 
 -14   4   1     1959.92     2054.44     53.67 o 
 -12   4   1      389.02      379.09     17.56 o 
 -10   4   1        8.15        0.68      5.12 o 
  -8   4   1     5962.85     6257.13     61.08 o 
  -6   4   1       14.11       10.29      4.97 o 
  -4   4   1     1145.17     1182.25     24.27 o 
  -2   4   1     2376.87     2303.01     34.30 o 
   0   4   1        3.75       19.32      4.52 o 
   2   4   1       22.83       15.17      3.62 o 
   4   4   1      424.28      438.15     11.08 o 
   6   4   1     1489.60     1863.59     26.29 o 
   8   4   1     2439.96     2717.71     27.20 o 
  10   4   1       75.75       79.43      6.74 o 
  12   4   1       82.41       77.03      8.17 o 
  14   4   1       28.64       34.83      7.50 o 
  16   4   1      423.12      458.93     17.66 o 
  18   4   1        0.00       -1.19      7.30 o 
  20   4   1     2016.83     1911.03     42.24 o 
  22   4   1      200.11      200.90     21.96 o 
  24   4   1     1007.82      968.11     40.34 o 
  26   4   1       14.85       30.04     14.01 o 
  28   4   1       20.52       18.32     14.01 o 
  30   4   1       50.75       46.63     16.50 o 
  32   4   1        4.35       -1.13     14.46 o 
  34   4   1        9.08        7.14     16.27 o 
  36   4   1       13.42       52.16     47.59 o 
 -33   5   1        0.04        4.87     16.71 o 
 -31   5   1       38.12       33.89     19.45 o 
 -29   5   1        1.53       -0.40     14.19 o 
 -27   5   1      434.07      504.40     35.44 o 
 -25   5   1       94.01       62.53     17.57 o 
 -23   5   1       12.91        9.96     13.32 o 
 -21   5   1      110.81      122.33     19.87 o 
 -19   5   1     1345.70     1226.01     43.68 o 
 -17   5   1      310.86      390.23     21.93 o 
 -15   5   1       38.12       49.37     11.26 o 
 -13   5   1     1896.68     1812.87     39.64 o 
 -11   5   1     1323.44     1263.90     32.54 o 
  -9   5   1     1138.85     1189.14     31.44 o 
  -7   5   1        4.49       -2.88      6.75 o 
  -5   5   1      412.70      443.40     20.76 o 
  -3   5   1     1536.79     1510.08     36.05 o 
  -1   5   1       15.30       10.73      6.46 o 
   1   5   1       76.22       81.80     10.23 o 
   3   5   1      212.21      109.48     58.35 o 
   5   5   1      150.75      145.84     12.28 o 
   7   5   1     1392.66     1263.84     30.46 o 
   9   5   1      552.55      611.09     20.42 o 
  11   5   1       14.90        7.93      9.44 o 
  13   5   1       20.49       28.99     12.17 o 
  15   5   1      168.15      166.53     25.75 o 
  17   5   1       61.60       56.37     15.05 o 
  19   5   1        4.71       14.26     12.17 o 
  21   5   1        8.59       13.49     12.82 o 
  23   5   1      360.72      370.38     29.37 o 
  25   5   1       69.63       49.88     20.87 o 
  27   5   1      313.32      280.39     28.80 o 
  29   5   1      129.49      148.22     24.68 o 
  31   5   1        0.98        0.09     16.50 o 
  33   5   1       10.83       13.67     19.16 o 
 -30   6   1        2.50       -4.87     22.85 o 
 -28   6   1       58.15       32.24     24.29 o 
 -26   6   1        6.00      -12.64     17.88 o 
 -24   6   1       46.96       39.78     23.06 o 
 -22   6   1       99.98      100.89     26.80 o 
 -20   6   1       23.27       34.95     18.93 o 
 -18   6   1      155.27      149.22     28.79 o 
 -16   6   1        7.69       -0.97     15.22 o 
 -14   6   1       27.40       38.25     14.55 o 
 -12   6   1     2301.27     2268.19     59.50 o 
 -10   6   1        0.61        3.62     10.43 o 
  -8   6   1      423.58      453.35     28.26 o 
  -6   6   1      207.41      227.08     18.31 o 
  -4   6   1      176.87      148.97     16.49 o 
  -2   6   1      416.58      330.81     21.18 o 
   0   6   1       10.46        1.39      9.18 o 
   2   6   1        3.86       -1.67      8.01 o 
   4   6   1      239.58      275.63     20.04 o 
   6   6   1       47.58       49.24     11.78 o 
   8   6   1      877.66      800.86     35.91 o 
  10   6   1       88.60       74.34     17.00 o 
  12   6   1       88.78       92.70     17.99 o 
  14   6   1      156.61      121.80     25.62 o 
  16   6   1       10.47        2.10     15.22 o 
  18   6   1        0.04        0.77     16.27 o 
  20   6   1       69.56       44.90     21.38 o 
  22   6   1      118.05      137.51     33.46 o 
  24   6   1        2.48       -4.54     19.90 o 
  26   6   1       80.36       95.20     28.90 o 
  28   6   1        1.74        0.50     20.49 o 
 -23   7   1        5.74       -4.35     20.63 o 
 -21   7   1        0.05        0.91     18.84 o 
 -19   7   1        2.71       -4.99     16.27 o 
 -17   7   1        1.70        5.20     18.93 o 
 -15   7   1       16.78       28.11     20.72 o 
 -13   7   1       82.81       91.79     26.43 o 
 -11   7   1       92.61       84.56     19.31 o 
  -9   7   1        1.60        5.33     13.55 o 
  -7   7   1      135.48      128.82     21.74 o 
  -5   7   1       59.63       76.23     17.44 o 
  -3   7   1      117.82       82.57     31.97 o 
  -1   7   1        3.37        2.70     10.67 o 
   1   7   1       33.38       44.75     13.84 o 
   3   7   1       30.47       28.96     12.39 o 
   5   7   1      453.68      454.34     30.97 o 
   7   7   1      431.81      403.64     30.91 o 
   9   7   1        1.36      -12.72     11.78 o 
  11   7   1        3.06       -6.43     15.67 o 
  13   7   1       31.96       36.68     22.01 o 
  15   7   1       52.86       67.29     24.98 o 
  17   7   1        6.16       36.62     22.15 o 
  19   7   1        3.24       -8.32     16.73 o 
  21   7   1        6.19       -7.44     18.93 o 
  23   7   1       14.55        5.88     22.81 o 
 -16   8   1        2.38        5.95     23.64 o 
 -14   8   1        8.77        7.70     20.95 o 
 -12   8   1       25.99       24.38     22.15 o 
 -10   8   1       33.02       37.62     23.06 o 
  -8   8   1        2.42        7.92     15.92 o 
  -6   8   1        8.66        4.17     15.18 o 
  -4   8   1       95.76       94.34     22.97 o 
  -2   8   1       36.88       33.39     17.92 o 
   0   8   1      152.43      161.11     31.55 o 
   2   8   1       69.18       76.25     20.64 o 
   4   8   1        2.11        9.79     16.34 o 
   6   8   1      158.17      198.79     27.84 o 
   8   8   1        2.24       -8.04     18.93 o 
  10   8   1        5.13      -10.75     20.32 o 
  12   8   1        0.47       -5.95     18.93 o 
  14   8   1       25.77       56.51     26.23 o 
 -42   0   2      156.01      163.58     52.05 o 
 -40   0   2      203.23      139.79     46.10 o 
 -38   0   2      326.31      352.45     59.49 o 
 -36   0   2      231.41      246.86     50.56 o 
 -34   0   2      249.69      275.12     49.08 o 
 -32   0   2      769.94      661.77     60.97 o 
 -30   0   2      200.19      168.05     37.18 o 
 -28   0   2      126.16      172.51     35.69 o 
 -26   0   2     4185.22     4156.54    124.92 o 
 -24   0   2     6646.33     6662.92    450.60 o 
 -22   0   2     2294.58     2328.08     76.59 o 
 -20   0   2     9088.88     9437.17    148.71 o 
 -18   0   2    12926.92    13073.92    552.47 o 
 -16   0   2     1327.00     1314.99     67.66 o 
 -14   0   2     9643.24     9003.26    322.71 o 
 -12   0   2    12356.39    13716.73    288.97 o 
 -10   0   2    11312.38    11842.62    175.47 o 
  -8   0   2     6510.44     7724.08     76.78 o 
  -6   0   2     2168.39     1873.03     17.80 o 
  -4   0   2     1244.94     1091.00     12.58 o 
  -2   0   2     1884.17     2873.64     19.51 o 
   0   0   2     3016.21     2131.50    650.05 o 
   2   0   2      879.10      762.14     10.74 o 
   4   0   2    20957.42    19462.94    211.17 o 
   6   0   2       83.30      127.67      6.30 o 
   8   0   2    62301.70    67035.82    576.88 o 
  10   0   2     4162.73     3642.45    127.15 o 
  12   0   2     1870.73     1961.09     46.10 o 
  14   0   2    26973.69    29993.60    161.01 o 
  16   0   2        4.30       29.04      8.89 o 
  18   0   2    13759.86    14116.22    497.45 o 
  20   0   2       53.16       41.59     11.90 o 
  22   0   2      171.05      151.77     17.14 o 
  24   0   2      109.96       89.76     16.07 o 
  26   0   2     1370.20     1362.21     75.84 o 
  28   0   2     1148.51     1203.09     75.84 o 
  30   0   2      608.05      579.98     59.49 o 
  32   0   2        1.38       26.77     23.79 o 
  34   0   2       63.06       95.18     35.69 o 
  36   0   2      467.42      437.22     63.95 o 
  38   0   2        0.95        7.44     28.26 o 
  40   0   2       16.72        2.97     29.74 o 
 -41   1   2       51.53       57.22     28.26 o 
 -39   1   2       51.54       31.13     22.44 o 
 -37   1   2        0.12        8.62     20.49 o 
 -35   1   2        1.64        1.87     21.56 o 
 -33   1   2     1065.46     1025.32     55.20 o 
 -31   1   2     2691.40     2588.31    116.00 o 
 -29   1   2      408.85      434.75     34.70 o 
 -27   1   2     1168.69      997.26     35.17 o 
 -25   1   2      757.25      710.52     30.07 o 
 -23   1   2      518.67      472.44     23.33 o 
 -21   1   2     3743.04     3698.43     39.57 o 
 -19   1   2     1652.41     1613.34     24.76 o 
 -17   1   2      739.04      939.48     16.18 o 
 -15   1   2      364.06      355.64      9.07 o 
 -13   1   2       15.46       33.66      5.27 o 
 -11   1   2    24530.55    24274.52   1547.05 o 
  -9   1   2     1576.71     1886.55     24.31 o 
  -7   1   2    59972.87    62326.27    472.72 o 
  -5   1   2    93769.04    94967.25    831.55 o 
  -3   1   2        4.46        5.84      1.53 o 
  -1   1   2        8.72        4.37      1.35 o 
   1   1   2     1182.13     1293.62     13.50 o 
   3   1   2    51100.21    52693.82    216.74 o 
   5   1   2    55531.51    59380.68    227.76 o 
   7   1   2      884.34      764.42     19.19 o 
   9   1   2     4569.84     5508.28     88.18 o 
  11   1   2      318.71      365.22      9.79 o 
  13   1   2    11510.92    11492.83    149.02 o 
  15   1   2     5937.60     6754.93    110.83 o 
  17   1   2     2148.43     2026.84     26.96 o 
  19   1   2      762.61      698.80     17.18 o 
  21   1   2      492.66      506.35     16.25 o 
  23   1   2       26.21       19.00      9.13 o 
  25   1   2      125.03      143.68     17.13 o 
  27   1   2      822.56      835.97     34.44 o 
  29   1   2      994.41      893.66     36.87 o 
  31   1   2     1807.63     1774.00    121.94 o 
  33   1   2      767.18      895.93     53.10 o 
  35   1   2       74.72       89.11     25.62 o 
  37   1   2        2.01        4.11     17.78 o 
  39   1   2       27.72       25.90     23.05 o 
 -40   2   2        0.04       18.64     22.59 o 
 -38   2   2       23.14       23.79     22.08 o 
 -36   2   2       23.03       44.40     22.01 o 
 -34   2   2        0.02        2.54     17.78 o 
 -32   2   2      306.48      292.02     34.07 o 
 -30   2   2     1944.96     1982.32     54.18 o 
 -28   2   2       99.09       86.77     16.27 o 
 -26   2   2     2926.94     2794.29     58.78 o 
 -24   2   2     1715.32     1897.55     47.04 o 
 -22   2   2     1861.71     1952.26     58.38 o 
 -20   2   2        7.82       -1.99      5.12 o 
 -18   2   2      303.23      211.18     76.63 o 
 -16   2   2     1015.89     1027.57     21.57 o 
 -14   2   2    12646.73    13920.94    157.92 o 
 -12   2   2       18.79      105.10     51.16 o 
 -10   2   2      182.94      189.07      6.85 o 
  -8   2   2    12596.41    12906.28    112.29 o 
  -6   2   2     8813.54     9630.00     74.27 o 
  -4   2   2    10428.61    11419.20     66.52 o 
  -2   2   2     3251.27     3721.88     43.57 o 
   0   2   2     1065.58      971.32     11.37 o 
   2   2   2     8477.44     8984.83     45.99 o 
   4   2   2     2446.14     2403.50     26.38 o 
   6   2   2     2049.80     2302.67     20.02 o 
   8   2   2     2802.17     3011.61     22.90 o 
  10   2   2    19106.11    19553.20    130.30 o 
  12   2   2     7597.71     8117.31     83.24 o 
  14   2   2       70.86      120.51      6.48 o 
  16   2   2      857.52      907.23     14.41 o 
  18   2   2      609.98      528.33     14.58 o 
  20   2   2      967.66      714.34    239.61 o 
  22   2   2      443.11      375.60     42.47 o 
  24   2   2     1588.32     1373.31     35.46 o 
  26   2   2      176.28      190.26     22.32 o 
  28   2   2      994.26      897.99     32.25 o 
  30   2   2       65.40       47.74     15.02 o 
  32   2   2       84.65       89.14     19.16 o 
  34   2   2       53.71       72.13     24.19 o 
  36   2   2        6.08        0.32     18.93 o 
  38   2   2        0.76        7.06     20.95 o 
 -39   3   2       58.24      114.51     47.59 o 
 -37   3   2       57.36       83.83     26.80 o 
 -35   3   2      103.29      198.48     33.11 o 
 -33   3   2      169.08      201.38     25.46 o 
 -31   3   2       53.99       59.95     16.87 o 
 -29   3   2      734.89      744.94     45.07 o 
 -27   3   2      110.37       43.13     25.24 o 
 -25   3   2     1016.39      907.80     39.46 o 
 -23   3   2       73.58       66.55     11.34 o 
 -21   3   2     2975.35     2955.90     63.32 o 
 -19   3   2       31.19       56.12      9.18 o 
 -17   3   2        3.37       -0.31      5.73 o 
 -15   3   2      799.43      758.52     19.53 o 
 -13   3   2      965.05      928.42     15.93 o 
 -11   3   2       31.68       38.98      4.88 o 
  -9   3   2       25.36       37.00      4.78 o 
  -7   3   2      151.99      142.48      6.56 o 
  -5   3   2      261.00      188.89     10.87 o 
  -3   3   2        6.34        2.65      3.40 o 
  -1   3   2     3659.95     3802.05     32.25 o 
   1   3   2      528.99      561.89     10.37 o 
   3   3   2      348.34      235.09     48.11 o 
   5   3   2     1296.12     1477.58     18.02 o 
   7   3   2      433.14      506.12     11.37 o 
   9   3   2      979.98      898.53     15.11 o 
  11   3   2    13680.60    14099.27    114.36 o 
  13   3   2     7223.68     7648.93     73.76 o 
  15   3   2      272.64      325.64     10.40 o 
  17   3   2      569.21      454.64     19.57 o 
  19   3   2       61.07       44.90     10.86 o 
  21   3   2       50.98       36.31     16.13 o 
  23   3   2      564.03      557.10     25.02 o 
  25   3   2       67.28       99.96     15.39 o 
  27   3   2      785.74      809.05     31.54 o 
  29   3   2      104.51       85.64     20.14 o 
  31   3   2        6.62        7.79     13.43 o 
  33   3   2       22.29       18.24     15.73 o 
  35   3   2       59.97       67.35     25.62 o 
  37   3   2       29.10       45.45     25.17 o 
 -36   4   2       78.21      111.13     25.18 o 
 -34   4   2        6.05        7.94     16.27 o 
 -32   4   2       56.09       64.10     18.59 o 
 -30   4   2        9.50       -9.85     11.58 o 
 -28   4   2       94.26      114.66     20.57 o 
 -26   4   2       64.00       64.71     17.44 o 
 -24   4   2       40.82       17.94     17.85 o 
 -22   4   2      730.99      659.69     40.47 o 
 -20   4   2     1200.79     1272.65     34.60 o 
 -18   4   2      465.84      463.98     21.61 o 
 -16   4   2        9.61       -3.85      6.86 o 
 -14   4   2     1057.41      930.04     24.58 o 
 -12   4   2       17.00       12.67      5.46 o 
 -10   4   2      299.48      327.23     12.96 o 
  -8   4   2       95.78      123.08      9.15 o 
  -6   4   2     1519.74     1954.71     27.73 o 
  -4   4   2      130.83      137.63      8.87 o 
  -2   4   2      840.42      861.66     19.63 o 
   0   4   2       87.81      102.09      7.78 o 
   2   4   2      525.77      571.47     11.95 o 
   4   4   2       13.14       21.87      4.45 o 
   6   4   2      211.04      156.41      8.26 o 
   8   4   2        4.77        5.98      4.23 o 
  10   4   2      447.63      506.48     13.38 o 
  12   4   2      110.44       67.17      6.68 o 
  14   4   2        7.13        1.37      5.25 o 
  16   4   2      166.04      136.92     13.41 o 
  18   4   2      129.26       91.25     12.75 o 
  20   4   2     1039.88      879.37     30.16 o 
  22   4   2       10.29        0.20      9.18 o 
  24   4   2       19.86       14.48     10.81 o 
  26   4   2        2.03        3.20     11.82 o 
  28   4   2        1.83        1.81     12.52 o 
  30   4   2        0.01       -7.83     12.82 o 
  32   4   2        1.77       -8.17     13.49 o 
  34   4   2        0.05        6.94     20.49 o 
  36   4   2        0.39        0.28     22.59 o 
 -33   5   2      176.89      205.07     29.24 o 
 -31   5   2        2.48        3.47     16.17 o 
 -29   5   2        4.25        1.36     14.97 o 
 -27   5   2        7.73        6.44     14.60 o 
 -25   5   2       29.61       15.48     14.65 o 
 -23   5   2      273.17      274.66     26.54 o 
 -21   5   2       18.72       24.33     13.95 o 
 -19   5   2      258.88      255.96     20.13 o 
 -17   5   2      631.41      618.97     26.65 o 
 -15   5   2      809.54      810.12     28.71 o 
 -13   5   2      143.38      128.50     14.60 o 
 -11   5   2      426.50      375.17     19.75 o 
  -9   5   2     1631.39     1560.93     28.50 o 
  -7   5   2      495.79      486.41     19.39 o 
  -5   5   2      196.88      148.20     12.67 o 
  -3   5   2       85.13       65.76     18.56 o 
  -1   5   2        9.02        9.59      6.36 o 
   1   5   2      553.91      482.32     19.01 o 
   3   5   2        0.23        0.14      4.46 o 
   5   5   2      212.31      249.64     14.72 o 
   7   5   2     1653.07     1611.27     39.48 o 
   9   5   2      442.81      420.14     17.57 o 
  11   5   2       68.36       44.03     12.57 o 
  13   5   2     1475.32     1426.30     70.64 o 
  15   5   2     1638.11     1643.03     71.38 o 
  17   5   2      106.98      110.29     37.18 o 
  19   5   2        6.92        5.02     11.71 o 
  21   5   2      335.77      286.12     25.87 o 
  23   5   2      348.33      340.50     29.11 o 
  25   5   2      117.28      130.05     21.54 o 
  27   5   2       27.78       36.39     17.27 o 
  29   5   2       25.32       40.63     18.99 o 
  31   5   2      186.31      247.80     31.08 o 
  33   5   2       39.33       44.31     21.67 o 
 -30   6   2       11.02       38.67     24.98 o 
 -28   6   2       16.23       14.80     22.59 o 
 -26   6   2       25.60       31.02     22.59 o 
 -24   6   2      131.18      149.79     31.96 o 
 -22   6   2       69.41       98.15     26.80 o 
 -20   6   2        0.03        0.42     16.73 o 
 -18   6   2       25.57       22.75     19.26 o 
 -16   6   2        1.56        9.88     11.77 o 
 -14   6   2       82.65       79.90     17.94 o 
 -12   6   2        0.27        2.93     10.94 o 
 -10   6   2      139.13      114.52     18.78 o 
  -8   6   2       13.11        5.95     10.02 o 
  -6   6   2       27.07       18.94      9.45 o 
  -4   6   2      205.11      167.51     15.39 o 
  -2   6   2      269.70      302.83     18.56 o 
   0   6   2       26.18       39.22      9.88 o 
   2   6   2        2.31        5.65      8.49 o 
   4   6   2      124.39       87.07     12.23 o 
   6   6   2        5.57       -1.19      7.98 o 
   8   6   2       78.16       45.49     14.77 o 
  10   6   2       59.34       56.33     15.15 o 
  12   6   2      407.39      356.49     36.27 o 
  14   6   2      100.81       62.69     20.32 o 
  16   6   2       50.18       41.75     20.49 o 
  18   6   2       24.94       25.89     29.74 o 
  20   6   2        5.51       23.79     19.98 o 
  22   6   2       50.72       44.32     23.50 o 
  24   6   2        0.65       -2.09     18.93 o 
  26   6   2        0.00       11.90     21.03 o 
  28   6   2       19.65       46.68     28.26 o 
 -25   7   2        9.49       -2.06     20.32 o 
 -23   7   2        0.50       -5.72     18.92 o 
 -21   7   2       18.82       23.65     20.95 o 
 -19   7   2       26.44       32.72     23.13 o 
 -17   7   2       11.05       -1.06     17.85 o 
 -15   7   2      128.57      143.33     29.63 o 
 -13   7   2       28.29       35.82     16.27 o 
 -11   7   2       10.34       18.87     14.97 o 
  -9   7   2      146.77      176.58     24.05 o 
  -7   7   2       29.01       24.96     14.55 o 
  -5   7   2      103.80       97.00     19.31 o 
  -3   7   2      171.08      145.01     48.51 o 
  -1   7   2        0.87        0.65     10.86 o 
   1   7   2       94.69       82.62     16.19 o 
   3   7   2       62.76       43.96     16.93 o 
   5   7   2       21.92       26.64     15.05 o 
   7   7   2      220.78      216.63     25.05 o 
   9   7   2        0.07        5.34     17.78 o 
  11   7   2        7.09        4.60     18.59 o 
  13   7   2       38.40       33.46     22.08 o 
  15   7   2       92.54      115.84     29.39 o 
  17   7   2        5.12        1.61     18.15 o 
  19   7   2       87.01      105.80     29.22 o 
  21   7   2        1.46      -11.49     17.33 o 
  23   7   2        7.77       19.12     24.98 o 
 -16   8   2        9.63       23.64     24.69 o 
 -14   8   2        2.67       10.10     19.90 o 
 -12   8   2        7.96       24.42     22.59 o 
 -10   8   2       43.30       41.70     19.13 o 
  -8   8   2        0.08      -12.14     14.85 o 
  -6   8   2        0.52       -3.55     15.26 o 
  -4   8   2        0.42        1.29     15.51 o 
  -2   8   2       28.89       18.71     16.63 o 
   0   8   2       15.46        7.61     16.78 o 
   2   8   2        0.08        3.61     15.45 o 
   4   8   2        6.07        3.37     16.95 o 
   6   8   2        5.43       12.82     21.78 o 
   8   8   2        2.26        1.71     20.72 o 
  10   8   2        0.95      -10.18     19.90 o 
  12   8   2       12.05        9.67     22.08 o 
  14   8   2       10.62        9.63     22.01 o 
 -41   1   3        4.34        3.09     20.95 o 
 -39   1   3       87.41       78.82     27.34 o 
 -37   1   3      614.26      636.94     48.89 o 
 -35   1   3      119.64      119.35     27.85 o 
 -33   1   3       15.74       32.07     19.43 o 
 -31   1   3       86.79       96.95     22.44 o 
 -29   1   3      318.65      275.18     29.85 o 
 -27   1   3      339.88      269.30     21.85 o 
 -25   1   3      790.83      642.47     28.37 o 
 -23   1   3       48.98       47.02     11.10 o 
 -21   1   3     1423.86     1302.23     24.14 o 
 -19   1   3        5.47       47.63      5.53 o 
 -17   1   3     2635.70     2251.93     23.40 o 
 -15   1   3        2.41        1.61      2.40 o 
 -13   1   3     5918.52     6854.70     43.42 o 
 -11   1   3      456.01      358.13      8.08 o 
  -9   1   3     1025.38     1155.78     13.74 o 
  -7   1   3    58699.25    58478.11    521.11 o 
  -5   1   3      458.39      510.71      8.36 o 
  -3   1   3    11830.83    12178.70    172.75 o 
  -1   1   3     5584.61     6058.20     29.88 o 
   1   1   3    50415.17    53937.18    314.47 o 
   3   1   3    76777.72    71692.59   3365.87 o 
   5   1   3      134.21      128.44     16.60 o 
   7   1   3     2977.11     3204.85     28.26 o 
   9   1   3    12574.89    13163.97    163.03 o 
  11   1   3     2437.05     2590.15     46.49 o 
  13   1   3      890.08     1007.07     16.90 o 
  15   1   3        1.67        3.79      3.82 o 
  17   1   3       12.18        6.00      4.21 o 
  19   1   3     4242.98     4490.79     80.86 o 
  21   1   3       30.71       54.23      7.09 o 
  23   1   3       15.35       11.47      7.03 o 
  25   1   3     2901.18     2956.10     60.62 o 
  27   1   3       28.26       14.37     11.10 o 
  29   1   3      339.50      325.13     25.92 o 
  31   1   3       24.41       26.02     17.88 o 
  33   1   3       24.63        8.71     17.85 o 
  35   1   3      517.94      473.83     44.68 o 
  37   1   3      108.68      150.96     33.11 o 
  39   1   3       17.52       27.43     23.64 o 
 -40   2   3       65.03      120.87     31.96 o 
 -38   2   3       90.14      147.47     31.01 o 
 -36   2   3      139.09      177.93     47.59 o 
 -34   2   3       56.73       33.53     20.72 o 
 -32   2   3       38.42       72.70     22.59 o 
 -30   2   3      861.52      952.32     38.84 o 
 -28   2   3      547.09      656.45     31.94 o 
 -26   2   3       65.53       85.50     14.77 o 
 -24   2   3     1477.07     1336.15     32.89 o 
 -22   2   3      528.42      567.06     21.30 o 
 -20   2   3     1666.35     1733.14     34.22 o 
 -18   2   3     1047.80      957.92     24.99 o 
 -16   2   3      141.22      125.34      9.56 o 
 -14   2   3      171.72      186.31     10.42 o 
 -12   2   3    11603.32    12697.54     72.17 o 
 -10   2   3     1017.47      885.51     20.16 o 
  -8   2   3     3925.32     4198.42     44.82 o 
  -6   2   3     1220.07     1216.72     17.00 o 
  -4   2   3      206.35      213.75     34.15 o 
  -2   2   3     8060.26     6921.43   1010.96 o 
   0   2   3    64036.95    64322.97    518.97 o 
   2   2   3        7.52        5.57      2.57 o 
   4   2   3     2320.22     1975.58     31.89 o 
   6   2   3     5093.37     4850.22     33.92 o 
   8   2   3    11893.16    12883.44     77.92 o 
  10   2   3      234.30      200.97      7.47 o 
  12   2   3      111.28      124.81      6.43 o 
  14   2   3     5427.62     5300.87     50.88 o 
  16   2   3        9.28       10.99      4.05 o 
  18   2   3      191.02      161.23     16.53 o 
  20   2   3      652.79      580.73     22.25 o 
  22   2   3      415.91      381.15     19.45 o 
  24   2   3     1337.50     1324.92     35.30 o 
  26   2   3     1002.64      977.26     32.01 o 
  28   2   3       84.11      109.71     19.16 o 
  30   2   3        0.50       -3.47     11.96 o 
  32   2   3       47.26       37.77     16.01 o 
  34   2   3        9.36       21.92     21.56 o 
  36   2   3       13.57       15.63     21.08 o 
  38   2   3       20.35       14.13     23.13 o 
 -39   3   3       53.86       50.56     37.18 o 
 -37   3   3       18.75        8.35     20.32 o 
 -35   3   3       71.32       36.94     22.59 o 
 -33   3   3       51.02       49.02     17.64 o 
 -31   3   3       49.43       45.94     15.73 o 
 -29   3   3      540.76      306.69    158.01 o 
 -27   3   3     2539.15     2714.89     76.56 o 
 -25   3   3     1134.03     1250.89     39.07 o 
 -23   3   3      862.33      876.74     27.76 o 
 -21   3   3       35.25       43.32      9.45 o 
 -19   3   3       87.72      117.65     10.98 o 
 -17   3   3     3118.52     3166.93     40.50 o 
 -15   3   3        0.09       -1.93      5.00 o 
 -13   3   3     1942.08     1820.63     22.38 o 
 -11   3   3     4346.72     4637.97     39.51 o 
  -9   3   3        7.24        6.97      3.51 o 
  -7   3   3       10.02       23.79      5.59 o 
  -5   3   3       65.55       38.80      6.06 o 
  -3   3   3       29.06       41.56      6.02 o 
  -1   3   3    10065.45    10399.80     97.25 o 
   1   3   3      212.12      236.07      7.73 o 
   3   3   3      655.03      493.21     91.85 o 
   5   3   3     1460.81     1534.25     19.16 o 
   7   3   3     2124.00     2308.63     23.76 o 
   9   3   3     1242.26     1321.26     18.56 o 
  11   3   3      385.65      453.27     11.82 o 
  13   3   3        0.01       10.94      4.28 o 
  15   3   3      541.50      549.13     15.02 o 
  17   3   3        3.34       12.81      5.69 o 
  19   3   3       65.25       55.50     11.67 o 
  21   3   3      312.34      260.10     17.98 o 
  23   3   3     1305.26     1358.14     37.28 o 
  25   3   3      106.90      108.73     15.54 o 
  27   3   3        1.32       -2.12      9.06 o 
  29   3   3       24.62       44.38     13.09 o 
  31   3   3        2.79        5.56     13.43 o 
  33   3   3       64.69       81.47     20.27 o 
  35   3   3       46.22       47.53     24.98 o 
  37   3   3        5.32       25.28     24.19 o 
 -36   4   3       95.22       67.02     22.56 o 
 -34   4   3      158.29      192.50     37.18 o 
 -32   4   3       78.07       91.30     26.80 o 
 -30   4   3        7.75        6.12     17.78 o 
 -28   4   3       52.36       77.91     21.54 o 
 -26   4   3      716.33      647.68     43.13 o 
 -24   4   3        0.03        0.51     13.19 o 
 -22   4   3     1795.19     1825.21     48.34 o 
 -20   4   3        0.12       -4.47      8.50 o 
 -18   4   3      290.57      301.97     18.92 o 
 -16   4   3      489.53      381.01     19.81 o 
 -14   4   3      872.85      946.99     27.98 o 
 -12   4   3     1761.73     1748.09     67.14 o 
 -10   4   3       17.94       20.99      5.94 o 
  -8   4   3     2506.75     2384.83     39.83 o 
  -6   4   3      148.23      120.82      9.27 o 
  -4   4   3      553.07      467.49     14.64 o 
  -2   4   3      137.96      181.84     14.13 o 
   0   4   3     1030.97      964.86     19.50 o 
   2   4   3      324.22      330.02      9.65 o 
   4   4   3      265.86      199.23     26.80 o 
   6   4   3       23.83       28.48      4.99 o 
   8   4   3      105.22      103.47      7.36 o 
  10   4   3       15.50       12.51      4.70 o 
  12   4   3       40.07       46.73      6.29 o 
  14   4   3      584.51      520.46     20.91 o 
  16   4   3      996.73     1013.89     29.62 o 
  18   4   3      564.51      498.91     22.91 o 
  20   4   3     1467.21     1481.25     45.51 o 
  22   4   3     1411.34     1445.14     39.82 o 
  24   4   3      535.38      470.12     25.83 o 
  26   4   3      122.19      109.38     16.52 o 
  28   4   3      117.59      118.34     21.10 o 
  30   4   3       15.53       21.20     15.09 o 
  32   4   3        0.42       14.30     20.32 o 
  34   4   3       18.65       50.20     25.62 o 
 -33   5   3        7.26       -1.35     17.64 o 
 -31   5   3       37.42       54.92     19.60 o 
 -29   5   3       20.59        4.68     15.26 o 
 -27   5   3        2.21        8.86     14.55 o 
 -25   5   3       28.92       39.62     15.84 o 
 -23   5   3      191.28      162.73     22.88 o 
 -21   5   3      251.14      235.88     23.92 o 
 -19   5   3      174.39      166.60     17.40 o 
 -17   5   3       23.68       23.73     10.54 o 
 -15   5   3        4.30        0.82      7.40 o 
 -13   5   3        1.85        5.11      7.40 o 
 -11   5   3      811.64      774.02     24.54 o 
  -9   5   3      346.10      337.98     15.08 o 
  -7   5   3       38.75       77.01      9.17 o 
  -5   5   3      148.37      143.13     12.98 o 
  -3   5   3      296.66      148.94     44.84 o 
  -1   5   3      126.15       90.03     10.69 o 
   1   5   3      104.07      127.24     12.07 o 
   3   5   3      332.44      320.01     43.28 o 
   5   5   3      685.75      715.23     22.21 o 
   7   5   3      593.54      640.00     21.32 o 
   9   5   3       90.05      100.92     10.90 o 
  11   5   3       19.09       20.70     10.71 o 
  13   5   3        3.77      -17.35     11.57 o 
  15   5   3      475.74      428.67     35.71 o 
  17   5   3     1592.09     1551.99     62.56 o 
  19   5   3        1.66       13.69     15.22 o 
  21   5   3       60.60       94.42     24.56 o 
  23   5   3      291.53      255.12     26.32 o 
  25   5   3        0.87        5.53     13.78 o 
  27   5   3        3.60        6.30     15.92 o 
  29   5   3       98.28       90.20     23.40 o 
  31   5   3        6.85       27.47     20.05 o 
 -30   6   3        9.45       11.90     22.01 o 
 -28   6   3       25.98       42.86     26.04 o 
 -26   6   3       12.79       49.82     24.19 o 
 -24   6   3        8.76       19.63     20.95 o 
 -22   6   3       10.31      -10.41     15.77 o 
 -20   6   3      135.93      130.47     28.39 o 
 -18   6   3      101.52      125.63     20.73 o 
 -16   6   3       72.84       54.13     16.19 o 
 -14   6   3        5.11       14.54     13.32 o 
 -12   6   3      117.08       85.28     17.25 o 
 -10   6   3     1165.33     1078.60     36.71 o 
  -8   6   3      172.55      168.84     18.16 o 
  -6   6   3       70.30       51.82     11.05 o 
  -4   6   3      403.68      416.25     20.96 o 
  -2   6   3       17.49       20.50      9.25 o 
   0   6   3      238.28      275.11     18.19 o 
   2   6   3      116.05      101.11     13.22 o 
   4   6   3      298.03      161.12     56.46 o 
   6   6   3      913.04      886.01     28.30 o 
   8   6   3        5.91       -1.91     10.98 o 
  10   6   3      618.82      527.97     39.96 o 
  12   6   3       12.04        3.54     15.00 o 
  14   6   3      278.40      336.26     35.71 o 
  16   6   3       51.69       40.52     27.51 o 
  18   6   3        0.54       -9.55     16.07 o 
  20   6   3       27.96       29.35     19.90 o 
  22   6   3       46.46       47.91     23.91 o 
  24   6   3        7.33       11.00     20.72 o 
  26   6   3        7.23        0.74     22.08 o 
  28   6   3        7.08       -0.99     21.78 o 
 -25   7   3       20.17       29.33     25.73 o 
 -23   7   3        0.46       14.77     21.72 o 
 -21   7   3        0.22        0.00     18.93 o 
 -19   7   3        9.83       18.89     20.72 o 
 -17   7   3       27.90       35.10     20.95 o 
 -15   7   3       74.86       73.48     19.98 o 
 -13   7   3        1.33        4.13     13.23 o 
 -11   7   3       49.99       26.99     15.45 o 
  -9   7   3      254.97      257.43     27.45 o 
  -7   7   3      322.62      332.34     29.01 o 
  -5   7   3      188.16      178.18     23.68 o 
  -3   7   3        0.65       -1.05     10.41 o 
  -1   7   3       56.26       73.67     16.08 o 
   1   7   3      149.39      178.64     18.04 o 
   3   7   3       51.25       40.69     11.98 o 
   5   7   3       28.04       25.83     15.41 o 
   7   7   3        2.92        8.31     17.78 o 
   9   7   3       45.06       40.62     21.54 o 
  11   7   3       17.62        9.14     18.20 o 
  13   7   3        0.28       -7.30     15.96 o 
  15   7   3       27.75       28.07     20.95 o 
  17   7   3       32.95        3.05     18.43 o 
  19   7   3        6.63       10.37     21.54 o 
  21   7   3       22.89       24.91     23.06 o 
 -16   8   3       10.38       -3.52     22.85 o 
 -14   8   3        1.79        4.50     20.49 o 
 -12   8   3        1.36        3.90     16.87 o 
 -10   8   3       18.77       27.68     18.55 o 
  -8   8   3       43.23       53.62     20.02 o 
  -6   8   3        5.53        2.21     16.02 o 
  -4   8   3      112.68      118.66     24.54 o 
  -2   8   3       22.01       13.35     16.50 o 
   0   8   3        0.62        4.42     14.74 o 
   2   8   3      144.78      170.14     26.59 o 
   4   8   3       26.89       17.85     23.06 o 
   6   8   3       26.44       29.94     30.49 o 
   8   8   3        0.00       -0.92     22.01 o 
  10   8   3        4.21        6.42     21.08 o 
  12   8   3        3.32       11.97     22.44 o 
 -42   0   4      116.41       84.77     38.67 o 
 -40   0   4       56.14       34.20     34.20 o 
 -38   0   4      713.53      809.00     78.82 o 
 -36   0   4       92.94      138.30     40.15 o 
 -34   0   4      673.85      626.08     65.43 o 
 -32   0   4      521.10      588.90     60.97 o 
 -30   0   4     1300.87     1307.19     80.31 o 
 -28   0   4     1090.96     1021.66     66.92 o 
 -26   0   4     2141.15     2267.88     93.69 o 
 -24   0   4        7.80       18.70     10.71 o 
 -22   0   4     9309.28     9741.67    400.04 o 
 -20   0   4      573.90      506.43     19.18 o 
 -18   0   4       30.22       23.21      6.76 o 
 -16   0   4     3133.60     3558.41     49.49 o 
 -14   0   4    11063.95    11213.96    142.78 o 
 -12   0   4     5081.80     5969.30     49.33 o 
 -10   0   4    22482.52    24183.11     87.87 o 
  -8   0   4     3437.53     3255.46     51.52 o 
  -6   0   4     2460.02     2304.60     24.50 o 
  -4   0   4    62814.91    64491.35    256.29 o 
  -2   0   4   334843.56   301788.00   5800.34 o 
   0   0   4     8123.29     5869.96   1726.35 o 
   2   0   4     1366.30     1248.34     17.39 o 
   4   0   4     8727.75     8811.50     66.11 o 
   6   0   4     3793.60     4414.89     45.51 o 
   8   0   4    13173.17    13752.86    181.63 o 
  10   0   4    18762.64    20035.94    378.26 o 
  12   0   4       64.26       69.71      7.56 o 
  14   0   4    19396.21    20516.05    291.88 o 
  16   0   4     1833.09     2448.35     71.73 o 
  18   0   4      657.40      495.46     18.90 o 
  20   0   4     3163.44     3252.49     79.56 o 
  22   0   4      906.02      815.05     54.28 o 
  24   0   4      305.26      372.07     27.50 o 
  26   0   4     1815.96     1762.17     56.06 o 
  28   0   4     1211.06     1088.58     74.36 o 
  30   0   4        1.25       29.74     25.28 o 
  32   0   4        7.73       -5.95     19.33 o 
  34   0   4      309.94      209.69     47.59 o 
  36   0   4      684.68      734.64     75.84 o 
  38   0   4        5.78       16.36     29.74 o 
 -41   1   4       11.11       11.15     22.08 o 
 -39   1   4        1.69       25.35     22.01 o 
 -37   1   4      140.25      218.06     35.22 o 
 -35   1   4      127.89      141.83     28.33 o 
 -33   1   4      599.79      612.35     44.13 o 
 -31   1   4      299.43      315.04     33.60 o 
 -29   1   4      145.14      135.04     24.56 o 
 -27   1   4       39.87       32.26     12.69 o 
 -25   1   4     1266.05     1223.10     45.06 o 
 -23   1   4     2644.65     2913.79    158.32 o 
 -21   1   4      329.64      307.74     12.19 o 
 -19   1   4     3453.41     3248.51     53.74 o 
 -17   1   4     1155.71     1172.80     21.22 o 
 -15   1   4     5000.15     5459.17     43.97 o 
 -13   1   4     3985.33     4073.27     26.53 o 
 -11   1   4       25.27       23.89      3.82 o 
  -9   1   4      421.38      478.78     10.12 o 
  -7   1   4     1009.42      865.67     18.64 o 
  -5   1   4     5411.88     5255.04     45.16 o 
  -3   1   4    71514.24    72282.81   1242.65 o 
  -1   1   4     2181.97     2294.64     20.47 o 
   1   1   4     1185.54     1418.10     16.54 o 
   3   1   4       47.23       62.75      4.63 o 
   5   1   4     5700.33     4317.41    621.20 o 
   7   1   4     9935.68    10430.11     85.22 o 
   9   1   4     2651.69     2563.20     33.59 o 
  11   1   4       24.96       16.99      4.21 o 
  13   1   4     8423.17     9737.47    105.04 o 
  15   1   4     6693.28     7674.80    108.92 o 
  17   1   4     1020.76     1016.32     19.78 o 
  19   1   4     3137.68     3213.57     64.62 o 
  21   1   4     1704.13     1582.27     28.94 o 
  23   1   4        2.67        6.13      8.85 o 
  25   1   4      774.78      802.88     33.29 o 
  27   1   4       28.74       20.37     11.96 o 
  29   1   4      738.46      640.65     33.64 o 
  31   1   4      487.88      530.50     41.90 o 
  33   1   4       81.52       92.11     24.69 o 
  35   1   4       23.71       22.08     20.49 o 
  37   1   4        3.64       32.82     23.64 o 
  39   1   4       12.20        1.39     23.50 o 
 -40   2   4        0.04       18.59     23.13 o 
 -38   2   4       64.24       29.98     23.06 o 
 -36   2   4      131.43      159.14     30.50 o 
 -34   2   4      409.31      375.91     40.90 o 
 -32   2   4       50.47       69.43     21.78 o 
 -30   2   4      295.83      292.50     25.04 o 
 -28   2   4        2.96        4.86      9.99 o 
 -26   2   4       77.25       69.96     11.72 o 
 -24   2   4      503.61      503.45     21.69 o 
 -22   2   4        9.30       14.34      6.37 o 
 -20   2   4      527.92      468.27    104.60 o 
 -18   2   4      796.43      964.24     25.46 o 
 -16   2   4     5221.76     5745.09     50.94 o 
 -14   2   4      185.13      173.31     10.56 o 
 -12   2   4     4885.32     5655.19    177.30 o 
 -10   2   4      358.75      325.29      8.53 o 
  -8   2   4     6577.60     6643.06     90.89 o 
  -6   2   4     4015.28     4540.39     78.90 o 
  -4   2   4    18378.61    19528.79    180.90 o 
  -2   2   4      178.08      189.45      8.20 o 
   0   2   4     1880.29     2080.01     26.77 o 
   2   2   4      521.19      587.34     13.73 o 
   4   2   4      577.69      665.45     15.19 o 
   6   2   4    13433.12    14704.23    255.98 o 
   8   2   4     8429.71     8903.19     44.82 o 
  10   2   4     2051.90     1795.35     23.57 o 
  12   2   4     8130.50     9553.68    133.68 o 
  14   2   4        0.49        2.74      3.79 o 
  16   2   4        2.65        7.21      4.33 o 
  18   2   4      378.44      368.82     13.38 o 
  20   2   4     1802.45     1873.47     38.70 o 
  22   2   4        5.05        3.05      6.80 o 
  24   2   4      393.30      367.15     20.69 o 
  26   2   4      582.49      612.66     32.29 o 
  28   2   4       12.37       20.24     13.04 o 
  30   2   4      274.04      247.90     25.55 o 
  32   2   4       33.11       16.13     14.39 o 
  34   2   4       26.29       10.00     18.84 o 
  36   2   4       11.92       17.47     20.95 o 
  38   2   4        1.69        6.86     23.06 o 
 -39   3   4        4.06      -16.36     25.28 o 
 -37   3   4       13.86       25.28     34.20 o 
 -35   3   4        0.05        9.63     19.90 o 
 -33   3   4      174.58      212.45     25.40 o 
 -31   3   4       76.31       42.38     26.12 o 
 -29   3   4      188.31      196.34     32.59 o 
 -27   3   4        4.38        5.58     10.79 o 
 -25   3   4      378.34      410.73     21.47 o 
 -23   3   4        5.26        0.32      7.10 o 
 -21   3   4       17.00       22.06      7.59 o 
 -19   3   4      760.88      673.26     20.87 o 
 -17   3   4     2134.52     1890.42     32.14 o 
 -15   3   4     4177.54     4375.83     60.60 o 
 -13   3   4    10142.94    10893.41    164.34 o 
 -11   3   4    10403.82    11926.94    136.56 o 
  -9   3   4      908.21      802.22     15.84 o 
  -7   3   4     4335.42     4507.50     39.46 o 
  -5   3   4     1215.96     1221.67     22.43 o 
  -3   3   4     5346.80     4632.13    920.62 o 
  -1   3   4        2.82       15.08      3.75 o 
   1   3   4      551.62      532.74     11.55 o 
   3   3   4     4081.35     4805.54     44.34 o 
   5   3   4     5378.32     5178.26    479.87 o 
   7   3   4        1.96        0.91      3.20 o 
   9   3   4      273.85      330.88     10.61 o 
  11   3   4     3229.05     3398.35     39.62 o 
  13   3   4        1.20        0.49      4.54 o 
  15   3   4      744.56      651.81     79.56 o 
  17   3   4       38.56       42.85      8.89 o 
  19   3   4      242.75      261.73     17.59 o 
  21   3   4       35.78       34.18     10.33 o 
  23   3   4      304.95      281.39     26.74 o 
  25   3   4      720.91      506.84    135.74 o 
  27   3   4       56.50       90.13     15.34 o 
  29   3   4      122.17      121.44     21.17 o 
  31   3   4      166.19      213.53     28.95 o 
  33   3   4       24.47        8.72     15.92 o 
  35   3   4        2.47        7.47     22.59 o 
  37   3   4       49.70       59.95     29.96 o 
 -38   4   4       15.23       16.36     35.69 o 
 -36   4   4        2.55        7.27     23.06 o 
 -34   4   4      143.23      172.47     33.11 o 
 -32   4   4       20.94       29.05     21.54 o 
 -30   4   4       72.66       87.95     25.28 o 
 -28   4   4      142.80      191.04     29.96 o 
 -26   4   4       93.37      108.04     25.28 o 
 -24   4   4     1840.19     1875.08     51.09 o 
 -22   4   4      212.18      134.68     17.87 o 
 -20   4   4       59.48       40.76     11.05 o 
 -18   4   4      215.81      249.49     17.93 o 
 -16   4   4      706.21      713.74     25.71 o 
 -14   4   4      241.75      271.92     17.21 o 
 -12   4   4      499.45      545.77     23.40 o 
 -10   4   4     2548.61     2663.45     41.04 o 
  -8   4   4      464.69      543.66     18.06 o 
  -6   4   4        6.76        2.98      4.70 o 
  -4   4   4     3057.94     3037.82     35.69 o 
  -2   4   4     2474.94     2725.75     33.37 o 
   0   4   4      157.44      207.70     32.99 o 
   2   4   4      221.57      259.88      9.55 o 
   4   4   4       65.52       29.78     10.75 o 
   6   4   4      435.98      442.14     12.60 o 
   8   4   4       99.44      106.24      7.85 o 
  10   4   4       15.65       10.87      4.98 o 
  12   4   4      121.87      130.05      9.64 o 
  14   4   4      161.62      169.99     14.51 o 
  16   4   4     1328.80     1271.88     33.75 o 
  18   4   4      920.44      894.36     35.03 o 
  20   4   4     1292.82     1194.12     47.65 o 
  22   4   4      510.93      511.51     26.14 o 
  24   4   4      371.43      368.65     44.91 o 
  26   4   4        9.58       16.12     11.26 o 
  28   4   4        3.27        3.63     11.86 o 
  30   4   4       99.41      141.26     28.90 o 
  32   4   4        1.26        1.18     20.00 o 
  34   4   4        0.02        8.92     21.41 o 
 -35   5   4       12.91        4.53     19.03 o 
 -33   5   4        0.00        1.90     17.87 o 
 -31   5   4        1.85        8.79     17.00 o 
 -29   5   4       59.50       49.39     19.37 o 
 -27   5   4       13.96       10.03     14.97 o 
 -25   5   4      184.81      126.53     21.43 o 
 -23   5   4      220.15      189.30     23.16 o 
 -21   5   4       74.29       60.15     13.32 o 
 -19   5   4      280.43      297.69     19.48 o 
 -17   5   4       96.85      122.83     13.77 o 
 -15   5   4        1.45       -6.82      7.13 o 
 -13   5   4       56.64       65.07     10.74 o 
 -11   5   4      286.68      262.87     16.40 o 
  -9   5   4       30.78       18.18      6.98 o 
  -7   5   4      736.39      745.60     20.67 o 
  -5   5   4       95.22      111.94     10.09 o 
  -3   5   4        4.21        2.81      5.16 o 
  -1   5   4       21.35       11.14      6.85 o 
   1   5   4     2051.80     2146.38     37.84 o 
   3   5   4       88.33      144.58     12.72 o 
   5   5   4      275.64      273.05     15.63 o 
   7   5   4      221.60      228.76     14.59 o 
   9   5   4      240.21      268.17     15.50 o 
  11   5   4      327.34      273.45     29.39 o 
  13   5   4       78.35       56.87     19.43 o 
  15   5   4      153.79       95.23     22.59 o 
  17   5   4       18.96       18.61     16.27 o 
  19   5   4      352.34      383.88     36.43 o 
  21   5   4      241.66      184.77     29.85 o 
  23   5   4      116.71      164.14     30.44 o 
  25   5   4       35.63       44.75     31.23 o 
  27   5   4        2.02        8.18     19.98 o 
  29   5   4       11.96        8.65     22.59 o 
  31   5   4       34.66       42.83     21.58 o 
 -30   6   4        3.60       15.32     22.15 o 
 -28   6   4       20.67       16.50     22.44 o 
 -26   6   4       49.12       61.38     24.56 o 
 -24   6   4        0.00       -2.00     18.38 o 
 -22   6   4       15.74       -5.37     16.27 o 
 -20   6   4        8.19       -7.13     15.22 o 
 -18   6   4       76.84      103.40     19.95 o 
 -16   6   4        9.80        6.20     12.22 o 
 -14   6   4      259.68      296.58     23.48 o 
 -12   6   4      258.92      305.25     23.03 o 
 -10   6   4        0.89        4.80     10.01 o 
  -8   6   4      320.68      338.66     22.84 o 
  -6   6   4      136.70      174.17     15.91 o 
  -4   6   4       42.08       51.40     11.27 o 
  -2   6   4      957.22     1036.17     30.70 o 
   0   6   4      316.06      274.94     18.38 o 
   2   6   4       49.60       56.71     11.67 o 
   4   6   4        0.23       -4.58      6.78 o 
   6   6   4      273.14      316.19     19.09 o 
   8   6   4      108.90      108.97     24.12 o 
  10   6   4       33.45       24.58     17.78 o 
  12   6   4        4.82       21.06     16.27 o 
  14   6   4       18.91       26.51     17.51 o 
  16   6   4        8.06       -3.17     15.67 o 
  18   6   4      125.71      120.06     28.39 o 
  20   6   4       62.11       56.51     24.19 o 
  22   6   4      186.56      166.54     32.55 o 
  24   6   4        9.18       -6.69     19.98 o 
  26   6   4        0.09       10.24     23.23 o 
 -25   7   4        0.52       -5.91     19.26 o 
 -23   7   4       31.12       54.87     25.62 o 
 -21   7   4       59.73       59.33     24.69 o 
 -19   7   4       31.40       18.37     20.95 o 
 -17   7   4       18.25       26.05     16.27 o 
 -15   7   4      103.31      107.27     21.92 o 
 -13   7   4        2.22        5.98     12.79 o 
 -11   7   4       32.48       21.01     15.05 o 
  -9   7   4        2.31       -5.25     12.43 o 
  -7   7   4        9.02       25.93     13.47 o 
  -5   7   4        0.49       -5.42     10.86 o 
  -3   7   4       29.77       12.44     10.57 o 
  -1   7   4       91.87      103.91     15.91 o 
   1   7   4       51.54       66.77     13.72 o 
   3   7   4        0.71        5.25     10.66 o 
   5   7   4        2.32       -7.44     16.07 o 
   7   7   4       78.35       81.23     23.64 o 
   9   7   4        1.39       -9.16     16.27 o 
  11   7   4       53.92       47.72     23.64 o 
  13   7   4       57.98       47.15     23.06 o 
  15   7   4       11.87       25.42     23.06 o 
  17   7   4       25.47        9.29     20.33 o 
  19   7   4        6.79       23.05     21.03 o 
  21   7   4        1.84        3.09     20.32 o 
 -14   8   4        0.72        0.09     17.69 o 
 -12   8   4        0.54        7.81     17.40 o 
 -10   8   4        0.28       -4.64     15.84 o 
  -8   8   4        6.84        6.35     16.01 o 
  -6   8   4        0.60       -1.98     15.32 o 
  -4   8   4        2.28      -19.48     15.10 o 
  -2   8   4       22.09       32.40     18.34 o 
   0   8   4        3.24        9.76     16.02 o 
   2   8   4        0.67        7.18     20.95 o 
   4   8   4       10.80       20.79     23.06 o 
   6   8   4        2.73        2.90     21.54 o 
   8   8   4        6.26        9.16     22.59 o 
  10   8   4        4.12       23.27     23.64 o 
  12   8   4        5.38       12.59     22.59 o 
 -41   1   5       12.83       17.16     21.38 o 
 -39   1   5       15.85       16.68     26.02 o 
 -37   1   5       32.78       70.64     26.29 o 
 -35   1   5        3.00        0.09     17.33 o 
 -33   1   5      140.83      130.34     26.23 o 
 -31   1   5      622.29      620.54     42.58 o 
 -29   1   5        0.33       12.28     14.17 o 
 -27   1   5     4910.35     4650.90    155.13 o 
 -25   1   5      686.94      693.60     24.39 o 
 -23   1   5     2077.72     2083.72     38.61 o 
 -21   1   5     6962.49     6995.17     87.89 o 
 -19   1   5     2281.09     2005.36     36.21 o 
 -17   1   5     6379.88     6655.87     68.12 o 
 -15   1   5     2763.78     2783.92     30.27 o 
 -13   1   5     1838.41     1635.72     18.74 o 
 -11   1   5    19200.55    18848.03    227.45 o 
  -9   1   5      227.67      181.97     30.11 o 
  -7   1   5     1204.87     1035.49     23.12 o 
  -5   1   5    15843.99    18284.16    173.09 o 
  -3   1   5     2162.82     2025.85     28.64 o 
  -1   1   5    31572.74    33662.94     82.18 o 
   1   1   5    22837.87    23221.75     73.77 o 
   3   1   5     6563.71     6071.41    171.20 o 
   5   1   5     4327.90     4590.77     37.88 o 
   7   1   5     4386.82     4800.60     73.60 o 
   9   1   5      198.82      106.94     36.71 o 
  11   1   5    15709.91    16140.26     70.68 o 
  13   1   5     6132.70     6486.27     98.01 o 
  15   1   5      326.43      373.94     12.85 o 
  17   1   5       60.28       45.94      6.81 o 
  19   1   5      909.98      893.50     31.96 o 
  21   1   5     5409.49     5779.61     83.69 o 
  23   1   5       71.04       50.09     12.22 o 
  25   1   5      191.97      167.99     19.71 o 
  27   1   5      264.62      215.09     22.71 o 
  29   1   5       40.87       56.26     16.50 o 
  31   1   5      378.69      384.44     38.91 o 
  33   1   5      206.35      277.57     36.27 o 
  35   1   5       25.48       28.04     27.51 o 
  37   1   5       16.45       18.97     21.54 o 
 -40   2   5        4.80      -10.03     22.31 o 
 -38   2   5      256.66      332.85     40.47 o 
 -36   2   5       33.63       12.57     20.95 o 
 -34   2   5        9.19       -0.96     16.07 o 
 -32   2   5      518.02      602.51     42.96 o 
 -30   2   5      123.56      145.08     19.71 o 
 -28   2   5        0.06        2.21     10.23 o 
 -26   2   5      327.52      353.62     17.65 o 
 -24   2   5     1409.20     1351.15     30.26 o 
 -22   2   5      296.18      299.40     34.80 o 
 -20   2   5      363.46      341.38     17.63 o 
 -18   2   5      275.46      209.40     12.55 o 
 -16   2   5     1274.25     1174.59     15.48 o 
 -14   2   5       40.15       74.43      5.54 o 
 -12   2   5     3293.26     3589.48     49.88 o 
 -10   2   5     3870.07     4354.64     49.06 o 
  -8   2   5     7081.49     8082.84    116.12 o 
  -6   2   5      397.01      435.28     11.34 o 
  -4   2   5      161.48      152.23     26.77 o 
  -2   2   5    20215.49    21400.33    120.82 o 
   0   2   5      165.67      145.12      7.45 o 
   2   2   5     2564.07     2566.62     26.43 o 
   4   2   5     2493.87     2553.89     27.08 o 
   6   2   5     2799.82     2256.94    414.41 o 
   8   2   5       98.78      179.45      7.31 o 
  10   2   5      237.52      264.53     10.89 o 
  12   2   5     3873.28     4210.72     84.68 o 
  14   2   5     3320.69     3420.31     43.71 o 
  16   2   5       13.08        4.58      4.90 o 
  18   2   5      227.35      204.88     11.38 o 
  20   2   5      152.76      164.88     14.78 o 
  22   2   5       60.56       78.48     12.10 o 
  24   2   5       18.28        1.88     10.57 o 
  26   2   5      562.00      513.45     30.28 o 
  28   2   5       23.95       45.86     15.26 o 
  30   2   5      451.46      452.62     31.68 o 
  32   2   5      224.59      265.37     27.98 o 
  34   2   5       41.14       44.61     22.08 o 
  36   2   5       10.67       37.25     22.01 o 
 -39   3   5       14.98        8.92     35.69 o 
 -37   3   5       33.06       14.87     32.72 o 
 -35   3   5        0.14       10.41     28.26 o 
 -33   3   5       86.97       72.66     22.73 o 
 -31   3   5      266.99      224.17     86.67 o 
 -29   3   5       50.74       56.38     16.01 o 
 -27   3   5        0.00       -1.84      8.88 o 
 -25   3   5      103.84      103.64     12.80 o 
 -23   3   5       21.66       21.58      8.23 o 
 -21   3   5        0.09        1.07      6.18 o 
 -19   3   5       25.87       25.04      7.37 o 
 -17   3   5     1398.69     1593.03     30.13 o 
 -15   3   5        0.09       -0.50      5.21 o 
 -13   3   5       18.62       19.75      4.42 o 
 -11   3   5      244.86      217.98      9.97 o 
  -9   3   5       22.11       33.63      5.18 o 
  -7   3   5    21318.83    22666.51    253.94 o 
  -5   3   5      948.74     1038.79    136.66 o 
  -3   3   5      160.42      146.20     16.56 o 
  -1   3   5     4388.45     4764.55     49.07 o 
   1   3   5     3204.56     3298.24     49.96 o 
   3   3   5    12357.51    13268.33     92.88 o 
   5   3   5      396.52      272.55     57.87 o 
   7   3   5        8.91        1.83      3.46 o 
   9   3   5       15.14        5.99      3.92 o 
  11   3   5       91.90       71.18     11.25 o 
  13   3   5      443.26      468.03     24.67 o 
  15   3   5       70.52       47.79      7.17 o 
  17   3   5       97.68       95.20     12.22 o 
  19   3   5      780.00      743.60     27.07 o 
  21   3   5        0.97        3.65      8.36 o 
  23   3   5      230.43      276.80     24.60 o 
  25   3   5       63.70       84.34     15.23 o 
  27   3   5       14.00       11.76     13.09 o 
  29   3   5        1.48        3.70     13.95 o 
  31   3   5       35.66       64.50     19.41 o 
  33   3   5       29.35       45.54     18.59 o 
  35   3   5       10.37       20.14     26.77 o 
 -38   4   5        8.40       16.36     37.18 o 
 -36   4   5      102.14      124.40     32.55 o 
 -34   4   5      154.17      167.68     32.06 o 
 -32   4   5       76.97       83.92     26.43 o 
 -30   4   5       27.33       37.18     21.03 o 
 -28   4   5       95.47      113.16     25.75 o 
 -26   4   5       76.06       78.85     16.54 o 
 -24   4   5       31.45       57.65     13.09 o 
 -22   4   5       53.16       52.18     12.03 o 
 -20   4   5       68.61       70.76     12.80 o 
 -18   4   5       58.48       80.20     12.43 o 
 -16   4   5       24.61        8.31      8.29 o 
 -14   4   5       28.32       39.20      9.71 o 
 -12   4   5     1013.34      996.76     24.09 o 
 -10   4   5      894.54      878.65     22.61 o 
  -8   4   5      423.28      450.16     16.88 o 
  -6   4   5      174.80      191.57     12.53 o 
  -4   4   5     1400.17     1267.66    109.27 o 
  -2   4   5      639.59      656.44     17.59 o 
   0   4   5      123.42      105.13      9.09 o 
   2   4   5     2431.08     2777.44     34.43 o 
   4   4   5      514.39      483.91     14.95 o 
   6   4   5      285.70      299.51     11.24 o 
   8   4   5       18.93       24.94      5.68 o 
  10   4   5     1967.82     1866.06     29.11 o 
  12   4   5      129.26      132.62     10.43 o 
  14   4   5      160.20      148.47     14.35 o 
  16   4   5      256.06      226.52     17.48 o 
  18   4   5       10.39       18.27     10.21 o 
  20   4   5      408.49      461.47     24.38 o 
  22   4   5       18.04       18.57     10.02 o 
  24   4   5        6.64        1.04     10.30 o 
  26   4   5       25.50       33.55     13.43 o 
  28   4   5      113.59      128.36     19.23 o 
  30   4   5       61.92      105.84     27.51 o 
  32   4   5       19.83       42.61     22.15 o 
  34   4   5        5.37       14.61     23.91 o 
 -33   5   5       13.71       36.33     19.91 o 
 -31   5   5        3.83        2.62     22.01 o 
 -29   5   5      174.85      200.52     39.41 o 
 -27   5   5        0.08        6.56     17.51 o 
 -25   5   5       31.00       37.02     19.90 o 
 -23   5   5      159.77      142.32     20.72 o 
 -21   5   5       26.52       16.98     10.84 o 
 -19   5   5      350.37      401.09     24.37 o 
 -17   5   5      143.07      193.00     18.09 o 
 -15   5   5      708.91      552.01     22.76 o 
 -13   5   5       17.37        5.52      7.58 o 
 -11   5   5      278.25      237.87     16.19 o 
  -9   5   5       16.63        0.61      6.08 o 
  -7   5   5       75.99       51.10      8.74 o 
  -5   5   5       33.43       12.46      6.70 o 
  -3   5   5       32.80       26.57      6.93 o 
  -1   5   5        7.90        3.36      7.05 o 
   1   5   5      362.58      349.33     17.37 o 
   3   5   5       11.98       13.35      7.52 o 
   5   5   5      370.55      234.86     92.51 o 
   7   5   5        1.17        0.48      6.61 o 
   9   5   5        2.29        7.18      8.33 o 
  11   5   5        8.34        9.58     12.86 o 
  13   5   5       72.46       71.38     19.98 o 
  15   5   5      646.01      651.24     43.11 o 
  17   5   5       63.19       45.90     19.43 o 
  19   5   5      219.82      225.61     31.55 o 
  21   5   5      288.60      271.90     34.16 o 
  23   5   5       45.12       57.25     23.13 o 
  25   5   5      199.31      227.66     33.65 o 
  27   5   5        0.10       -8.48     19.26 o 
  29   5   5       24.51       52.57     26.68 o 
  31   5   5       12.53       20.82     34.20 o 
 -30   6   5        0.17        1.80     22.15 o 
 -28   6   5        1.23       -8.66     17.06 o 
 -26   6   5       24.29       31.91     22.85 o 
 -24   6   5        2.20        0.40     19.43 o 
 -22   6   5        0.79       -0.26     17.78 o 
 -20   6   5        1.08        3.18     12.29 o 
 -18   6   5        0.62        4.45     11.76 o 
 -16   6   5      308.76      275.71     23.63 o 
 -14   6   5      899.25      862.08     34.91 o 
 -12   6   5      172.88      182.35     19.96 o 
 -10   6   5      103.23      122.77     17.17 o 
  -8   6   5       32.04       22.62     11.34 o 
  -6   6   5      309.29      332.27     19.84 o 
  -4   6   5        1.30        9.58      8.91 o 
  -2   6   5      195.36      210.14     16.98 o 
   0   6   5       58.57       60.62     11.86 o 
   2   6   5        9.99       11.73      9.70 o 
   4   6   5      229.38      244.16     37.89 o 
   6   6   5      286.74      246.33     20.63 o 
   8   6   5        9.31      -10.24     14.17 o 
  10   6   5       40.17       48.83     19.43 o 
  12   6   5      158.58      188.81     29.85 o 
  14   6   5        0.59       -2.97     15.77 o 
  16   6   5        7.92       11.19     18.84 o 
  18   6   5       69.03       84.71     25.75 o 
  20   6   5      107.93       95.78     28.33 o 
  22   6   5       34.32       15.60     21.54 o 
  24   6   5       33.52       30.57     24.56 o 
  26   6   5        4.16       23.15     23.57 o 
 -23   7   5        0.30        4.26     22.81 o 
 -21   7   5        4.04       -3.09     19.26 o 
 -19   7   5        5.70        1.73     18.84 o 
 -17   7   5        9.64        7.44     15.45 o 
 -15   7   5      339.15      312.85     30.84 o 
 -13   7   5       21.98       14.41     13.85 o 
 -11   7   5       91.13      113.46     19.18 o 
  -9   7   5        3.74       14.17     12.43 o 
  -7   7   5        6.30       20.39     13.07 o 
  -5   7   5        5.52        5.96     11.56 o 
  -3   7   5        0.38       -4.89      9.92 o 
  -1   7   5       23.56       24.05     12.11 o 
   1   7   5       99.90      134.32     17.18 o 
   3   7   5       17.92       12.74     11.19 o 
   5   7   5       28.89        9.77     17.85 o 
   7   7   5       30.98       58.78     23.06 o 
   9   7   5        3.09       11.64     18.38 o 
  11   7   5       34.53       42.54     24.12 o 
  13   7   5       18.44       15.23     21.38 o 
  15   7   5        3.80       13.99     20.00 o 
  17   7   5        0.00      -10.65     19.26 o 
  19   7   5       34.92       48.16     25.75 o 
 -14   8   5        0.17        0.83     18.51 o 
 -12   8   5       14.73       26.81     19.47 o 
 -10   8   5       30.53       38.19     20.17 o 
  -8   8   5        0.52       -1.35     15.31 o 
  -6   8   5        5.24        2.18     16.50 o 
  -4   8   5        1.97        0.31     16.13 o 
  -2   8   5        5.91       14.32     15.19 o 
   0   8   5        3.88        6.76     15.15 o 
   2   8   5        4.37       18.24     21.78 o 
   4   8   5       41.10       52.96     27.10 o 
   6   8   5        0.58        2.07     21.54 o 
   8   8   5       53.42       46.10     26.29 o 
  10   8   5        3.41       -4.39     20.95 o 
 -42   0   6        5.34       11.90     31.23 o 
 -40   0   6      324.01      398.55     65.43 o 
 -38   0   6      531.78      566.60     68.41 o 
 -36   0   6      480.55      508.60     59.49 o 
 -34   0   6      163.30      151.69     40.15 o 
 -32   0   6     1083.10     1033.56     75.84 o 
 -30   0   6      283.57      318.25     46.10 o 
 -28   0   6     1005.33     1029.10     68.41 o 
 -26   0   6      315.56      367.32     41.64 o 
 -24   0   6      372.30      266.94     18.12 o 
 -22   0   6      353.86      461.41     20.37 o 
 -20   0   6     1297.91     1276.86     30.33 o 
 -18   0   6     1795.56     2225.38     72.76 o 
 -16   0   6      260.02      200.47     13.43 o 
 -14   0   6     2205.65     2522.61     33.67 o 
 -12   0   6    12121.17    12454.02     72.31 o 
 -10   0   6      628.71      535.94     15.59 o 
  -8   0   6    19890.65    21307.52    155.84 o 
  -6   0   6    50350.03    56205.55    280.98 o 
  -4   0   6      918.65     1558.32     24.31 o 
  -2   0   6    24725.17    25350.88    230.32 o 
   0   0   6     1334.79      984.30     23.18 o 
   2   0   6     7277.75     8124.78    114.57 o 
   4   0   6     1029.96     1074.58     21.50 o 
   6   0   6     1727.24     2268.87     29.21 o 
   8   0   6     2188.89     2360.57     29.99 o 
  10   0   6      404.47      412.06     13.75 o 
  12   0   6     8778.31     9748.19     86.72 o 
  14   0   6     3287.04     3241.28     44.43 o 
  16   0   6    11484.65    11138.25    582.13 o 
  18   0   6       34.59        7.21     12.92 o 
  20   0   6       11.68       21.10      8.50 o 
  22   0   6     2456.27     2378.53     51.48 o 
  24   0   6     1263.85     1207.92     38.42 o 
  26   0   6      553.05      489.18     27.70 o 
  28   0   6        5.57       -1.49     20.82 o 
  30   0   6       15.30        5.95     22.31 o 
  32   0   6       59.54       78.82     32.72 o 
  34   0   6      400.69      447.63     62.46 o 
  36   0   6        0.20       19.33     29.74 o 
  38   0   6       51.57       44.61     37.18 o 
 -41   1   6        3.36       -2.62     22.01 o 
 -39   1   6       48.25       86.25     28.39 o 
 -37   1   6      505.56      553.56     46.13 o 
 -35   1   6      122.72       99.04     26.23 o 
 -33   1   6      587.67      643.25     45.22 o 
 -31   1   6      479.19      435.70     38.37 o 
 -29   1   6        2.20        2.91     12.86 o 
 -27   1   6     1949.56     2063.90     69.76 o 
 -25   1   6      617.24      641.66     24.07 o 
 -23   1   6      161.34      105.86     12.09 o 
 -21   1   6      799.77      742.78     15.37 o 
 -19   1   6      501.19      511.06     13.12 o 
 -17   1   6    10619.92    11431.54     82.73 o 
 -15   1   6     1350.56     1221.31     17.72 o 
 -13   1   6      863.42      950.17     15.81 o 
 -11   1   6    16257.97    16640.63    389.88 o 
  -9   1   6     8865.54     9197.13     92.22 o 
  -7   1   6      113.64      161.46      7.18 o 
  -5   1   6     1546.87     1535.12     21.36 o 
  -3   1   6      742.48      910.23     14.51 o 
  -1   1   6      259.59      261.18      8.64 o 
   1   1   6     5332.65     4953.60     33.65 o 
   3   1   6    26485.27    27658.09     97.96 o 
   5   1   6      308.20      216.54     17.32 o 
   7   1   6     1181.52     1166.89     19.23 o 
   9   1   6      123.67      144.72      8.32 o 
  11   1   6        4.46       -1.72      3.24 o 
  13   1   6     1497.20     1577.14     56.19 o 
  15   1   6      444.92      413.54     14.02 o 
  17   1   6      191.10      162.33     10.31 o 
  19   1   6        0.51        3.75      5.24 o 
  21   1   6      284.12      277.68     15.90 o 
  23   1   6        4.32        5.74      9.71 o 
  25   1   6      232.93      203.00     21.43 o 
  27   1   6       86.64       80.60     17.44 o 
  29   1   6      111.64       93.32     18.30 o 
  31   1   6        4.69       -3.47     15.67 o 
  33   1   6       10.11       -6.60     16.43 o 
  35   1   6       18.78       19.98     20.49 o 
  37   1   6       55.86       51.94     27.10 o 
 -40   2   6        0.39        7.64     22.59 o 
 -38   2   6      152.78      188.12     35.22 o 
 -36   2   6      108.72      151.68     30.28 o 
 -34   2   6      751.81      700.69     48.69 o 
 -32   2   6        1.23       -4.51     15.00 o 
 -30   2   6        5.80        1.33     11.58 o 
 -28   2   6      171.83      200.88     16.04 o 
 -26   2   6      103.82       81.70     11.45 o 
 -24   2   6        3.34        2.01      6.57 o 
 -22   2   6       71.48       54.10     14.52 o 
 -20   2   6      433.11      345.59     18.18 o 
 -18   2   6      266.15      266.52     13.87 o 
 -16   2   6     5665.87     5833.77     58.15 o 
 -14   2   6      469.39      474.80     11.94 o 
 -12   2   6     2011.61     1969.50     40.86 o 
 -10   2   6     2444.30     2482.21     46.50 o 
  -8   2   6     6490.53     6459.06     76.10 o 
  -6   2   6     1646.06     1305.06     18.27 o 
  -4   2   6     1975.19     1882.62     88.48 o 
  -2   2   6      262.34      254.38      9.64 o 
   0   2   6        3.59        8.73      3.76 o 
   2   2   6     5789.68     6211.26     43.55 o 
   4   2   6      930.26     1152.43     19.65 o 
   6   2   6      215.44      183.10      9.44 o 
   8   2   6     2456.31     1859.79    352.67 o 
  10   2   6     1711.72     1960.64     29.96 o 
  12   2   6      963.44      941.26     21.90 o 
  14   2   6      684.03      611.56     17.01 o 
  16   2   6     1008.85     1001.85     23.06 o 
  18   2   6       79.33       84.17      9.12 o 
  20   2   6     1631.65     1550.14     36.88 o 
  22   2   6       78.36      111.82     13.82 o 
  24   2   6      217.43      165.86     20.73 o 
  26   2   6       24.18       20.37     12.82 o 
  28   2   6      460.47      363.59     29.19 o 
  30   2   6       15.71       22.44     13.97 o 
  32   2   6       30.52       58.39     18.59 o 
  34   2   6       21.32       16.44     19.90 o 
  36   2   6        1.58       -7.60     18.84 o 
 -39   3   6        0.23       -8.92     29.74 o 
 -37   3   6      266.40      312.30     59.49 o 
 -35   3   6      595.34      633.52     69.90 o 
 -33   3   6       14.23        8.54     18.38 o 
 -31   3   6      107.47      129.60     20.11 o 
 -29   3   6      521.34      588.79     27.63 o 
 -27   3   6       86.40      110.64     13.93 o 
 -25   3   6      165.29      156.99     14.54 o 
 -23   3   6     1240.94     1096.55     35.49 o 
 -21   3   6        0.37       -2.58      6.51 o 
 -19   3   6      765.53      870.50     24.16 o 
 -17   3   6       28.68       31.32      7.62 o 
 -15   3   6     2636.18     2714.04     37.89 o 
 -13   3   6     1193.41     1164.09     27.39 o 
 -11   3   6       11.00        2.94      3.92 o 
  -9   3   6      688.25      627.51     15.17 o 
  -7   3   6     1656.97     1738.10     25.33 o 
  -5   3   6     1016.42     1078.23     18.74 o 
  -3   3   6     5297.63     4646.80    201.03 o 
  -1   3   6        4.87       20.07      5.10 o 
   1   3   6     1921.05     1835.36     29.32 o 
   3   3   6      135.53       81.22     14.14 o 
   5   3   6     1640.41     1824.26     25.33 o 
   7   3   6     1791.06     1585.19    136.84 o 
   9   3   6      408.86      391.12     11.67 o 
  11   3   6      225.38      239.02     11.90 o 
  13   3   6        3.37        4.40      5.23 o 
  15   3   6       99.12      104.93      9.66 o 
  17   3   6       71.04       90.17     12.58 o 
  19   3   6      518.31      532.39     28.56 o 
  21   3   6       17.73        4.94      8.02 o 
  23   3   6      383.78      322.28     21.89 o 
  25   3   6      236.39      287.45     26.32 o 
  27   3   6       68.89       73.15     17.99 o 
  29   3   6        8.04       -1.32     13.04 o 
  31   3   6       13.31        2.58     14.87 o 
  33   3   6      124.91      142.75     25.35 o 
  35   3   6        1.93       13.24     21.54 o 
 -36   4   6       40.60       54.80     27.28 o 
 -34   4   6      135.35      216.05     36.18 o 
 -32   4   6        5.22       -5.11     16.43 o 
 -30   4   6       97.83      127.91     26.80 o 
 -28   4   6        0.05        0.00     15.22 o 
 -26   4   6      251.88      318.56     23.31 o 
 -24   4   6       44.15       18.82     11.47 o 
 -22   4   6      302.83      365.28     22.80 o 
 -20   4   6      982.26      908.80     31.35 o 
 -18   4   6      101.84       92.28     13.43 o 
 -16   4   6      166.61      162.25     15.32 o 
 -14   4   6        5.51        0.32      6.99 o 
 -12   4   6      357.13      422.03     17.18 o 
 -10   4   6      146.55      181.21     12.47 o 
  -8   4   6     1796.34     2048.63     51.96 o 
  -6   4   6      770.96      771.76     22.09 o 
  -4   4   6     1614.48     1246.11    278.87 o 
  -2   4   6       34.62       33.36      7.80 o 
   0   4   6     2155.24     2323.52     32.71 o 
   2   4   6       49.85       55.41      7.59 o 
   4   4   6       81.59       87.81      7.84 o 
   6   4   6      148.58       90.01     24.32 o 
   8   4   6       83.57       65.89      7.40 o 
  10   4   6      290.38      239.36     12.98 o 
  12   4   6        0.13        5.50      5.92 o 
  14   4   6      359.65      321.81     19.05 o 
  16   4   6        0.03       -1.16      7.93 o 
  18   4   6       28.81       25.45     18.67 o 
  20   4   6        2.04       -3.30      8.64 o 
  22   4   6      108.11      118.59     16.59 o 
  24   4   6      461.75      524.35     28.21 o 
  26   4   6        0.25        9.86     12.38 o 
  28   4   6        0.37        0.99     14.60 o 
  30   4   6       36.65       64.14     20.73 o 
  32   4   6       79.72      138.42     39.41 o 
 -33   5   6       51.42       69.79     29.22 o 
 -31   5   6       15.64       16.05     22.44 o 
 -29   5   6       29.97       30.36     21.54 o 
 -27   5   6       47.95       58.51     23.06 o 
 -25   5   6       34.48       29.08     12.55 o 
 -23   5   6        0.71       -3.51     10.33 o 
 -21   5   6      489.16      511.63     26.66 o 
 -19   5   6      119.35      137.26     17.17 o 
 -17   5   6       41.88       46.23     12.07 o 
 -15   5   6       25.18       25.86     10.21 o 
 -13   5   6       12.99        6.10      8.75 o 
 -11   5   6     1310.59     1300.00     36.50 o 
  -9   5   6       24.14       39.59      8.47 o 
  -7   5   6     1456.73     1419.52     29.17 o 
  -5   5   6      633.38      674.26     20.76 o 
  -3   5   6      135.57      112.31     10.85 o 
  -1   5   6      584.61      558.36     18.92 o 
   1   5   6       86.32      108.12     10.81 o 
   3   5   6       11.48       16.09      8.17 o 
   5   5   6      190.15      151.04     46.61 o 
   7   5   6       86.84      106.54     14.10 o 
   9   5   6     1002.98      950.11     30.69 o 
  11   5   6       47.89       45.11     17.33 o 
  13   5   6       23.94       37.72     17.14 o 
  15   5   6      121.08      161.99     27.34 o 
  17   5   6      145.07      120.54     25.75 o 
  19   5   6      152.42      168.69     28.16 o 
  21   5   6        2.84       -3.86     16.73 o 
  23   5   6       50.48       76.44     24.69 o 
  25   5   6        2.01       -6.83     19.43 o 
  27   5   6       34.75       34.95     25.24 o 
  29   5   6       59.20      107.07     46.10 o 
 -30   6   6        7.69       13.65     22.50 o 
 -28   6   6        3.69       -2.97     21.03 o 
 -26   6   6        0.27       -7.35     18.38 o 
 -24   6   6       12.88        3.66     20.32 o 
 -22   6   6        1.63       15.17     13.26 o 
 -20   6   6       37.14       41.84     14.33 o 
 -18   6   6       84.87       90.99     17.41 o 
 -16   6   6       77.09      107.99     18.14 o 
 -14   6   6      206.92      200.54     21.11 o 
 -12   6   6       18.38       34.44     12.93 o 
 -10   6   6       29.30       57.17     13.95 o 
  -8   6   6       12.77       12.71     10.47 o 
  -6   6   6       41.21       46.24     11.96 o 
  -4   6   6      496.91      574.53     28.16 o 
  -2   6   6        0.52       -2.73      8.40 o 
   0   6   6      389.71      420.30     21.62 o 
   2   6   6       37.16       29.43     10.69 o 
   4   6   6      361.07      346.00     20.29 o 
   6   6   6       79.76       85.87     15.39 o 
   8   6   6       40.59       60.97     21.03 o 
  10   6   6      387.59      363.63     38.67 o 
  12   6   6       40.14       58.35     22.01 o 
  14   6   6       15.73       18.46     17.78 o 
  16   6   6       45.35       77.92     25.17 o 
  18   6   6        0.09       15.43     19.26 o 
  20   6   6        1.52       -1.87     18.20 o 
  22   6   6       10.74       26.77     22.08 o 
  24   6   6        0.25       12.68     20.95 o 
 -23   7   6        2.29       -9.30     21.72 o 
 -21   7   6       19.08       20.06     22.59 o 
 -19   7   6        0.16       -3.62     16.13 o 
 -17   7   6       24.30       20.41     15.54 o 
 -15   7   6        3.93       -9.88     11.95 o 
 -13   7   6       36.74       49.77     16.05 o 
 -11   7   6        0.67       -3.60     12.53 o 
  -9   7   6       54.17       43.63     15.74 o 
  -7   7   6        0.02        0.11     11.02 o 
  -5   7   6      121.74      135.05     19.50 o 
  -3   7   6        2.42        4.28     11.74 o 
  -1   7   6       14.42        9.32     11.00 o 
   1   7   6        0.53        3.51     10.64 o 
   3   7   6        8.82       13.74     13.26 o 
   5   7   6        1.02        2.25     16.76 o 
   7   7   6        2.06      -13.34     17.33 o 
   9   7   6        3.04       -0.64     18.20 o 
  11   7   6        0.42        8.28     18.93 o 
  13   7   6       24.64       30.59     22.31 o 
  15   7   6       19.27       18.59     23.13 o 
  17   7   6        2.08       12.57     20.72 o 
  19   7   6        7.28        1.86     20.72 o 
 -14   8   6        2.36       13.43     18.59 o 
 -12   8   6       75.78       86.69     23.81 o 
 -10   8   6        9.20       14.05     15.94 o 
  -8   8   6        1.38       -1.36     14.22 o 
  -6   8   6        0.72        9.69     15.22 o 
  -4   8   6        0.65       -3.04     14.70 o 
  -2   8   6        3.11        8.88     15.38 o 
   0   8   6        0.46       -9.03     17.37 o 
   2   8   6       34.82       33.57     25.36 o 
   4   8   6       10.89        2.80     21.78 o 
   6   8   6        9.41        8.18     24.19 o 
   8   8   6        1.68        8.00     23.64 o 
 -41   1   7        5.41       -9.00     20.95 o 
 -39   1   7       43.07       25.80     24.12 o 
 -37   1   7       70.51       72.45     26.04 o 
 -35   1   7      310.37      290.89     36.80 o 
 -33   1   7      160.20      153.88     28.39 o 
 -31   1   7       16.21        3.47     15.61 o 
 -29   1   7       18.68        1.27     17.10 o 
 -27   1   7       22.35       44.30     11.44 o 
 -25   1   7      814.41      806.22     26.80 o 
 -23   1   7     1201.06     1108.06     28.42 o 
 -21   1   7        1.45       -2.35      4.36 o 
 -19   1   7     2098.43     1973.66     24.67 o 
 -17   1   7      321.46      271.08     10.72 o 
 -15   1   7        1.48        6.63      4.23 o 
 -13   1   7     5025.17     4866.89     56.52 o 
 -11   1   7     4865.63     5070.99     66.26 o 
  -9   1   7     6556.40     6388.56     80.04 o 
  -7   1   7    16981.63    17965.81    139.22 o 
  -5   1   7     2446.93     1868.79     22.02 o 
  -3   1   7       29.33       25.44      4.29 o 
  -1   1   7      125.24      121.55      6.99 o 
   1   1   7     1902.66     1868.47     22.52 o 
   3   1   7      536.14      503.61     13.65 o 
   5   1   7     3269.41     3345.35     31.02 o 
   7   1   7     4348.95     4628.43     59.56 o 
   9   1   7    10538.94    10890.47     73.98 o 
  11   1   7     1715.82     1611.44     33.68 o 
  13   1   7      379.87      428.92     17.39 o 
  15   1   7     1646.98     1465.35    167.63 o 
  17   1   7      964.97      969.48     21.68 o 
  19   1   7      946.62      964.91     30.16 o 
  21   1   7      189.55      192.55     14.60 o 
  23   1   7      257.13      260.10     16.67 o 
  25   1   7       15.08       12.16     11.10 o 
  27   1   7        8.86        6.25     11.77 o 
  29   1   7      334.87      343.74     37.81 o 
  31   1   7        3.60        6.51     16.73 o 
  33   1   7       54.02      112.70     28.16 o 
  35   1   7       28.39        5.35     19.43 o 
 -40   2   7       39.97       55.22     27.28 o 
 -38   2   7      241.89      314.12     41.45 o 
 -36   2   7       37.55       39.41     23.13 o 
 -34   2   7        0.82      -17.70     15.67 o 
 -32   2   7      104.20      112.31     26.29 o 
 -30   2   7       24.85       25.15     11.38 o 
 -28   2   7       90.00      120.65     13.95 o 
 -26   2   7     1692.38     1576.39     34.81 o 
 -24   2   7      309.62      338.93     17.12 o 
 -22   2   7      450.17      292.94     60.68 o 
 -20   2   7       55.50       48.96      8.14 o 
 -18   2   7      673.42      672.01     20.51 o 
 -16   2   7     1356.61     1312.43     21.29 o 
 -14   2   7     8170.19     9539.87    138.23 o 
 -12   2   7      211.78      163.53      8.62 o 
 -10   2   7     2168.06     2291.76     26.80 o 
  -8   2   7     7117.19     7183.73     51.54 o 
  -6   2   7      570.83      549.30     13.02 o 
  -4   2   7       35.37       35.60      5.07 o 
  -2   2   7      343.76      340.47     16.63 o 
   0   2   7      156.69      186.57      9.13 o 
   2   2   7       51.33       36.71      5.74 o 
   4   2   7     1707.30     1828.77     25.82 o 
   6   2   7    10540.12    11320.31     64.83 o 
   8   2   7     2730.54     3052.20     40.46 o 
  10   2   7     2664.76     1357.64    662.96 o 
  12   2   7     3514.80     3526.21     57.75 o 
  14   2   7     4309.00     4586.60     56.64 o 
  16   2   7      772.17      752.42     20.00 o 
  18   2   7       26.16       20.91      6.87 o 
  20   2   7      671.74      741.53     26.99 o 
  22   2   7        0.80       -8.77      8.50 o 
  24   2   7     1129.24     1126.90     42.93 o 
  26   2   7      194.16      203.98     23.74 o 
  28   2   7      362.51      391.40     30.84 o 
  30   2   7       25.97       27.44     15.97 o 
  32   2   7       99.23      100.94     22.29 o 
  34   2   7      227.25      231.21     37.32 o 
 -39   3   7        0.27       -7.44     35.69 o 
 -37   3   7      210.42      214.15     53.54 o 
 -35   3   7       96.45       99.64     40.15 o 
 -33   3   7      176.91      145.85     28.90 o 
 -31   3   7      551.26      543.97     32.72 o 
 -29   3   7      239.89      271.55     19.60 o 
 -27   3   7      165.28      135.75     15.06 o 
 -25   3   7      165.39      185.08     15.61 o 
 -23   3   7       59.18       39.69      9.53 o 
 -21   3   7      397.31      352.25     17.65 o 
 -19   3   7       21.09       16.07      7.03 o 
 -17   3   7     1088.24     1014.64     25.43 o 
 -15   3   7     2692.72     2532.17     39.39 o 
 -13   3   7      295.16      253.02     10.60 o 
 -11   3   7      566.79      602.69     14.57 o 
  -9   3   7       65.95       92.33     10.27 o 
  -7   3   7     1091.25     1371.23     22.40 o 
  -5   3   7      730.78      565.66     92.72 o 
  -3   3   7     4988.85     5279.94     66.17 o 
  -1   3   7     1226.76     1303.90     22.36 o 
   1   3   7       73.18       76.10      7.61 o 
   3   3   7     1086.14     1155.18     21.86 o 
   5   3   7      101.65      140.29      8.42 o 
   7   3   7      697.03      683.97     44.17 o 
   9   3   7      146.30      143.46     10.20 o 
  11   3   7     1127.26     1051.53     22.79 o 
  13   3   7       12.29        3.40      5.23 o 
  15   3   7       19.98       28.34      7.42 o 
  17   3   7      154.11      143.14     18.57 o 
  19   3   7       11.37        8.91      7.96 o 
  21   3   7      620.54      515.98     25.61 o 
  23   3   7        1.63        5.42      9.42 o 
  25   3   7        2.44        5.60     12.02 o 
  27   3   7      123.94      103.25     20.27 o 
  29   3   7       35.28       68.27     19.09 o 
  31   3   7       31.63       18.70     16.50 o 
  33   3   7        1.46        3.22     17.13 o 
 -36   4   7       51.84       58.00     28.39 o 
 -34   4   7       13.31        1.49     19.98 o 
 -32   4   7       35.53       36.75     21.41 o 
 -30   4   7      190.18      173.87     30.44 o 
 -28   4   7       47.74       58.10     15.18 o 
 -26   4   7       13.19       19.35     12.16 o 
 -24   4   7       14.04       25.57     11.86 o 
 -22   4   7        1.56       -3.34      8.66 o 
 -20   4   7        0.34       -2.48      7.93 o 
 -18   4   7       81.62      107.50     14.57 o 
 -16   4   7      691.09      596.16     25.35 o 
 -14   4   7      173.48      168.90     16.43 o 
 -12   4   7       97.15      107.30     11.03 o 
 -10   4   7      362.67      321.02     15.76 o 
  -8   4   7      145.94      167.60     12.76 o 
  -6   4   7      352.19      254.17     52.09 o 
  -4   4   7       93.14       77.75     12.15 o 
  -2   4   7      768.72      812.93     22.88 o 
   0   4   7      656.03      557.63     17.65 o 
   2   4   7     1046.49     1099.98     23.75 o 
   4   4   7       99.51      116.01     10.06 o 
   6   4   7      563.23      530.14     19.30 o 
   8   4   7      600.54      565.89     26.94 o 
  10   4   7       52.80       61.82      8.76 o 
  12   4   7     1079.62     1095.52     27.53 o 
  14   4   7      448.69      271.32     84.60 o 
  16   4   7      200.45      181.01     34.04 o 
  18   4   7      100.33      106.25     15.44 o 
  20   4   7      478.41      449.26     25.39 o 
  22   4   7       10.63       10.03     11.00 o 
  24   4   7       49.06       66.92     15.61 o 
  26   4   7       15.23       19.95     15.11 o 
  28   4   7        7.51        8.10     15.84 o 
  30   4   7       13.32       23.58     17.64 o 
  32   4   7        8.45      -22.57     20.95 o 
 -33   5   7       30.34       34.20     25.62 o 
 -31   5   7        1.92        8.92     23.13 o 
 -29   5   7       18.04       16.04     19.43 o 
 -27   5   7       62.78      107.72     21.96 o 
 -25   5   7        0.63        2.83     11.33 o 
 -23   5   7      171.75      153.71     19.37 o 
 -21   5   7       28.50       28.60     12.00 o 
 -19   5   7        9.62       17.06     10.99 o 
 -17   5   7       38.47       21.73     10.73 o 
 -15   5   7       66.47       84.56     14.76 o 
 -13   5   7       21.73       12.27      9.79 o 
 -11   5   7      177.93      188.77     17.63 o 
  -9   5   7       10.50        1.88      7.28 o 
  -7   5   7       67.47       44.29      8.74 o 
  -5   5   7      489.88      569.00     19.84 o 
  -3   5   7      172.38      162.01     14.74 o 
  -1   5   7      172.44      136.30     11.95 o 
   1   5   7     1079.23     1068.31     25.81 o 
   3   5   7      247.63      242.41     14.38 o 
   5   5   7      589.21      648.85     23.60 o 
   7   5   7       18.78       13.73      9.44 o 
   9   5   7       56.05       62.50     12.96 o 
  11   5   7      344.98      403.90     34.65 o 
  13   5   7      164.70      114.11     23.91 o 
  15   5   7       74.95       79.34     22.59 o 
  17   5   7        1.07       -7.93     17.85 o 
  19   5   7       95.09      101.45     24.98 o 
  21   5   7       80.65       92.95     26.29 o 
  23   5   7        5.89        8.92     19.90 o 
  25   5   7       10.70       31.03     23.06 o 
  27   5   7      110.55      142.76     47.59 o 
  29   5   7       23.84       29.74     41.64 o 
 -30   6   7       11.70       17.07     25.29 o 
 -28   6   7       13.72       17.99     21.78 o 
 -26   6   7       13.14       43.71     23.91 o 
 -24   6   7       10.82        1.27     13.84 o 
 -22   6   7       61.38       46.06     15.85 o 
 -20   6   7        4.53       -3.41     10.97 o 
 -18   6   7       25.40       41.00     14.57 o 
 -16   6   7       16.55       20.31     13.09 o 
 -14   6   7       31.29       48.56     13.85 o 
 -12   6   7      215.45      175.54     20.08 o 
 -10   6   7       50.13       37.16     12.18 o 
  -8   6   7       35.17       59.95     14.26 o 
  -6   6   7      695.80      745.06     28.26 o 
  -4   6   7        3.31       -0.70      8.24 o 
  -2   6   7        5.12        5.82      9.70 o 
   0   6   7      255.42      234.31     18.38 o 
   2   6   7      122.54       89.73     13.78 o 
   4   6   7      313.34      336.30     23.78 o 
   6   6   7        0.28       -2.06      9.17 o 
   8   6   7        0.05       -0.56     14.58 o 
  10   6   7      200.45      231.49     33.01 o 
  12   6   7      132.34      148.03     29.39 o 
  14   6   7        4.64       12.43     18.84 o 
  16   6   7       12.01       30.58     20.49 o 
  18   6   7       16.92       17.73     19.43 o 
  20   6   7        7.51       -0.20     19.43 o 
  22   6   7        9.81       -4.72     21.38 o 
  24   6   7       10.00       25.03     24.98 o 
 -23   7   7       14.87       17.25     23.50 o 
 -21   7   7       64.84       63.95     21.70 o 
 -19   7   7       14.97       16.07     14.61 o 
 -17   7   7       98.80       92.61     19.49 o 
 -15   7   7        0.33       -3.61     12.31 o 
 -13   7   7      113.16       94.53     18.61 o 
 -11   7   7        0.12       -2.13     12.10 o 
  -9   7   7       39.67       47.10     15.41 o 
  -7   7   7       85.55       89.46     17.88 o 
  -5   7   7        8.92       13.06     12.70 o 
  -3   7   7        0.14        5.01     12.48 o 
  -1   7   7       96.09      162.58     18.58 o 
   1   7   7      118.82       93.06     18.56 o 
   3   7   7        2.22        2.68     11.92 o 
   5   7   7        0.03        9.43     19.65 o 
   7   7   7        0.28        7.05     18.38 o 
   9   7   7       66.61       63.08     24.98 o 
  11   7   7        3.24       -4.89     17.85 o 
  13   7   7       38.19       22.31     21.54 o 
  15   7   7       88.16       86.25     28.39 o 
  17   7   7        3.54       -7.73     18.38 o 
 -12   8   7        6.12        9.70     16.17 o 
 -10   8   7        0.43        5.63     15.58 o 
  -8   8   7        8.91       15.90     16.12 o 
  -6   8   7        2.36       10.42     15.37 o 
  -4   8   7       34.06       62.12     19.27 o 
  -2   8   7       48.15       71.28     23.31 o 
   0   8   7       84.73       97.33     26.03 o 
   2   8   7        3.77        6.69     23.13 o 
   4   8   7        2.16        4.60     23.06 o 
   6   8   7       17.75       25.39     27.73 o 
 -42   0   8        2.47      -10.41     31.23 o 
 -40   0   8        2.17      -13.38     29.74 o 
 -38   0   8      221.60      273.63     56.51 o 
 -36   0   8       82.00      120.46     40.15 o 
 -34   0   8      162.92      141.28     38.67 o 
 -32   0   8       52.23       44.61     25.28 o 
 -30   0   8      239.27      176.97     38.67 o 
 -28   0   8       49.91       38.67     25.28 o 
 -26   0   8      107.73       52.05     25.28 o 
 -24   0   8    15465.37    16322.27    143.95 o 
 -22   0   8      142.83      121.38     14.24 o 
 -20   0   8      274.21      209.38     16.27 o 
 -18   0   8     8308.79     8733.48     98.95 o 
 -16   0   8     2147.47     1940.57     33.90 o 
 -14   0   8      346.41      354.01     15.79 o 
 -12   0   8     3898.65     3953.28     45.78 o 
 -10   0   8      275.38      360.88     15.23 o 
  -8   0   8     4318.32     4756.24     48.68 o 
  -6   0   8     8041.76     7614.46     80.61 o 
  -4   0   8     2854.78     2845.51     37.35 o 
  -2   0   8    22929.17    24317.35    221.37 o 
   0   0   8     2077.23     2264.36     39.78 o 
   2   0   8     2801.23     2803.72     36.75 o 
   4   0   8     5992.40     5578.37     51.91 o 
   6   0   8      579.49      551.47     17.21 o 
   8   0   8     3261.65     3614.82     52.69 o 
  10   0   8     2833.28     3080.98     39.60 o 
  12   0   8     1587.59     1969.14     41.86 o 
  14   0   8      205.74      228.72     18.23 o 
  16   0   8      764.62      780.26     33.89 o 
  18   0   8      740.53      843.90     32.24 o 
  20   0   8      138.09      140.89     17.05 o 
  22   0   8      649.61      606.75     56.51 o 
  24   0   8      740.20      800.08     65.43 o 
  26   0   8      289.93      309.85     25.98 o 
  28   0   8       25.81       25.28     25.28 o 
  30   0   8       18.95       26.77     29.74 o 
  32   0   8        6.40       -1.49     28.26 o 
  34   0   8        1.93      -11.90     23.79 o 
  36   0   8      415.06      505.63     71.38 o 
 -41   1   8       14.40       37.18     25.24 o 
 -39   1   8        3.25       -9.49     20.49 o 
 -37   1   8        5.65       -6.69     17.88 o 
 -35   1   8        2.22        1.83     18.20 o 
 -33   1   8        2.08        8.13     16.73 o 
 -31   1   8        5.99        2.23     14.72 o 
 -29   1   8       40.32       18.95     16.27 o 
 -27   1   8      221.89      254.48     18.31 o 
 -25   1   8     2062.11     2081.09     77.70 o 
 -23   1   8     3630.81     3390.99     46.52 o 
 -21   1   8      540.32      612.28     15.92 o 
 -19   1   8     1779.33     1700.29     24.38 o 
 -17   1   8      140.16      155.39      9.05 o 
 -15   1   8       39.17       22.93      5.60 o 
 -13   1   8     1486.79     1345.55     20.82 o 
 -11   1   8      725.11      826.00     16.40 o 
  -9   1   8     4291.05     4190.70     45.54 o 
  -7   1   8     8165.02     8307.98     87.55 o 
  -5   1   8      479.73      504.80     12.81 o 
  -3   1   8     1327.05     1478.69     21.01 o 
  -1   1   8     3294.76     3767.18     41.82 o 
   1   1   8       35.21       35.57      5.28 o 
   3   1   8     6019.61     5465.20    605.04 o 
   5   1   8      130.73      119.16      7.79 o 
   7   1   8     2721.71     2621.52     29.82 o 
   9   1   8      660.14      557.81     14.90 o 
  11   1   8      952.34     1036.53     20.13 o 
  13   1   8       11.27        6.18      5.38 o 
  15   1   8      116.47       83.90     15.11 o 
  17   1   8      660.64      692.44     37.32 o 
  19   1   8       17.85       17.22      9.27 o 
  21   1   8      359.25      430.57     22.63 o 
  23   1   8      167.26      196.79     17.96 o 
  25   1   8      842.63      824.98     33.27 o 
  27   1   8      281.87      217.39     21.35 o 
  29   1   8        7.24       13.97     12.61 o 
  31   1   8        3.95       -2.39     17.33 o 
  33   1   8        0.04       -5.69     17.78 o 
  35   1   8      150.52      185.73     35.71 o 
 -40   2   8       28.75       42.40     26.80 o 
 -38   2   8       20.20       21.98     23.23 o 
 -36   2   8       19.33       19.33     21.41 o 
 -34   2   8      267.33      250.35     34.65 o 
 -32   2   8       20.39       54.15     21.54 o 
 -30   2   8        5.92       11.09     11.29 o 
 -28   2   8      876.88      899.64     28.56 o 
 -26   2   8      297.11      251.22     17.19 o 
 -24   2   8       12.62        1.57      7.08 o 
 -22   2   8        0.28        5.94      5.76 o 
 -20   2   8       75.68       62.78     13.12 o 
 -18   2   8      681.09      702.24     15.98 o 
 -16   2   8      425.37      474.34     13.89 o 
 -14   2   8     2930.59     3142.03     72.14 o 
 -12   2   8      609.52      605.78     14.96 o 
 -10   2   8      830.37      814.51     17.73 o 
  -8   2   8      368.58      265.38     10.39 o 
  -6   2   8     4737.56     4725.75     74.35 o 
  -4   2   8      409.66      388.88     12.00 o 
  -2   2   8     2933.13     2834.02     30.12 o 
   0   2   8      899.95     1017.97     20.16 o 
   2   2   8     6414.35     6887.15     51.54 o 
   4   2   8       27.11       44.35      6.54 o 
   6   2   8      563.20      668.67     17.59 o 
   8   2   8     3112.34     3213.36     41.42 o 
  10   2   8      513.11      615.74     19.53 o 
  12   2   8      360.05      250.12     77.88 o 
  14   2   8       23.50       24.65      6.81 o 
  16   2   8      125.93      137.97     11.25 o 
  18   2   8      170.43      116.68     11.40 o 
  20   2   8      210.46      216.58     15.98 o 
  22   2   8      129.87      122.78     18.76 o 
  24   2   8       43.68       45.80     15.41 o 
  26   2   8      267.36      303.61     27.45 o 
  28   2   8       26.37       19.93     14.97 o 
  30   2   8      102.40       72.14     19.95 o 
  32   2   8        2.71       -9.94     14.46 o 
  34   2   8        8.15       16.43     20.49 o 
 -39   3   8      168.22      217.12     59.49 o 
 -37   3   8        2.25        1.49     28.26 o 
 -35   3   8       78.99       60.97     37.18 o 
 -33   3   8       21.83       62.32     22.01 o 
 -31   3   8       32.62       46.10     14.79 o 
 -29   3   8        0.08        0.58     10.58 o 
 -27   3   8     1919.48     1924.84     41.46 o 
 -25   3   8      110.25      104.83     13.15 o 
 -23   3   8      306.59      347.37     18.72 o 
 -21   3   8      470.77      595.49     22.13 o 
 -19   3   8       55.81       40.10      8.91 o 
 -17   3   8       25.11       21.18      7.53 o 
 -15   3   8      215.39      172.88      9.79 o 
 -13   3   8      111.27      104.03      8.10 o 
 -11   3   8        7.13       -0.84      4.00 o 
  -9   3   8      214.35      206.75     10.89 o 
  -7   3   8      827.53      875.28     21.20 o 
  -5   3   8     1884.50     1760.29     39.02 o 
  -3   3   8        2.89       -1.96      4.19 o 
  -1   3   8     1860.34     2098.80     29.61 o 
   1   3   8     1270.34     1246.87     23.47 o 
   3   3   8      219.22      228.79     11.90 o 
   5   3   8       81.80       67.46      8.19 o 
   7   3   8     2086.34     2044.61     32.45 o 
   9   3   8      135.84       92.49     24.01 o 
  11   3   8      807.41      799.46     21.09 o 
  13   3   8      350.72      349.78     15.42 o 
  15   3   8       11.76       12.69      6.54 o 
  17   3   8      215.76      142.43     53.76 o 
  19   3   8       36.15       27.10     10.72 o 
  21   3   8       14.83       19.61     10.86 o 
  23   3   8      136.25      124.73     20.31 o 
  25   3   8        6.91       18.30     13.25 o 
  27   3   8        9.35        0.14     13.94 o 
  29   3   8       72.65       86.43     20.73 o 
  31   3   8        0.65       -2.90     15.64 o 
  33   3   8        5.19       -4.49     17.00 o 
 -36   4   8       41.05       69.92     29.96 o 
 -34   4   8        3.04       14.87     21.03 o 
 -32   4   8       10.33       -4.05     18.84 o 
 -30   4   8       72.53       59.42     15.95 o 
 -28   4   8       21.15       60.21     15.18 o 
 -26   4   8     1504.45     1555.13     45.08 o 
 -24   4   8      122.18      187.67     19.65 o 
 -22   4   8      227.55      248.76     20.80 o 
 -20   4   8       32.66       33.98     11.86 o 
 -18   4   8      198.92      223.76     18.85 o 
 -16   4   8      263.17      297.90     20.06 o 
 -14   4   8      614.83      673.76     27.23 o 
 -12   4   8      298.56      243.82     13.88 o 
 -10   4   8        1.19        7.71      7.13 o 
  -8   4   8        0.20        3.47      6.59 o 
  -6   4   8     1747.02     1645.88     33.37 o 
  -4   4   8       98.69      108.27     11.54 o 
  -2   4   8       69.14       71.27     25.00 o 
   0   4   8      222.49      168.40     48.08 o 
   2   4   8      317.15      245.92     47.39 o 
   4   4   8      774.73      669.25    106.29 o 
   6   4   8      865.75      773.40    134.54 o 
   8   4   8        4.60        0.70      4.92 o 
  10   4   8        0.27       -0.04      5.92 o 
  12   4   8      623.64      560.60     19.57 o 
  14   4   8       82.42      102.51     14.07 o 
  16   4   8       47.18       40.28     11.84 o 
  18   4   8      663.04      673.16     29.46 o 
  20   4   8      275.91      270.60     21.72 o 
  22   4   8       19.05       35.63     13.71 o 
  24   4   8       48.06       21.77     15.45 o 
  26   4   8       23.47       19.05     16.27 o 
  28   4   8       26.74       25.31     17.57 o 
  30   4   8        0.26       10.12     18.34 o 
 -33   5   8        0.85      -10.33     20.49 o 
 -31   5   8        2.15       -0.08     19.90 o 
 -29   5   8       33.91       32.37     18.85 o 
 -27   5   8        4.51       21.07     14.35 o 
 -25   5   8       15.90       24.73     13.23 o 
 -23   5   8        0.18        0.60     11.08 o 
 -21   5   8        0.06        1.27      9.93 o 
 -19   5   8      269.54      256.96     21.85 o 
 -17   5   8        2.64       -1.53      8.80 o 
 -15   5   8       81.48       87.18     13.98 o 
 -13   5   8       97.59       81.70     14.05 o 
 -11   5   8       26.60       14.51     10.17 o 
  -9   5   8        0.03       -2.07      7.70 o 
  -7   5   8      130.45      124.13     13.47 o 
  -5   5   8     1262.14      989.64    194.75 o 
  -3   5   8      198.64      196.21     13.92 o 
  -1   5   8      869.86      862.82     24.13 o 
   1   5   8       33.10       40.57      8.91 o 
   3   5   8      134.75      107.42     11.42 o 
   5   5   8      297.78      280.14     17.75 o 
   7   5   8       46.20       25.25     16.51 o 
   9   5   8      466.43      462.68     22.01 o 
  11   5   8       87.40      130.19     25.24 o 
  13   5   8       73.18       61.95     21.38 o 
  15   5   8       36.74       45.08     19.90 o 
  17   5   8      357.27      299.08     35.22 o 
  19   5   8        0.81       -8.97     16.27 o 
  21   5   8      144.76      135.44     29.22 o 
  23   5   8        3.92       -4.61     20.49 o 
  25   5   8        0.30       18.81     22.44 o 
  27   5   8       23.87      -10.41     34.20 o 
 -28   6   8        0.10       -2.97     22.59 o 
 -26   6   8        0.49       -3.42     22.44 o 
 -24   6   8       10.77       16.15     17.25 o 
 -22   6   8       29.35       22.39     17.57 o 
 -20   6   8       22.06       12.31     15.97 o 
 -18   6   8        9.03       18.35     13.82 o 
 -16   6   8        4.69        5.92     12.20 o 
 -14   6   8        4.23        2.02     11.05 o 
 -12   6   8      166.09      203.93     21.79 o 
 -10   6   8      113.29      107.71     17.17 o 
  -8   6   8       97.15       99.35     16.86 o 
  -6   6   8       28.82       45.20     12.12 o 
  -4   6   8      153.90      114.58     18.87 o 
  -2   6   8        0.01       -6.36      8.58 o 
   0   6   8      106.74      157.48     16.63 o 
   2   6   8        3.29        9.08     11.76 o 
   4   6   8       89.72       81.21     16.72 o 
   6   6   8       14.56       21.17     12.16 o 
   8   6   8       52.48       61.68     22.01 o 
  10   6   8       34.88       17.89     18.84 o 
  12   6   8       20.40       32.72     19.98 o 
  14   6   8       51.73       61.49     24.12 o 
  16   6   8       25.79       28.47     24.54 o 
  18   6   8       17.62       30.80     22.01 o 
  20   6   8       71.92       76.50     35.69 o 
  22   6   8        0.25      -15.56     21.38 o 
 -21   7   8      105.96      103.97     21.37 o 
 -19   7   8        7.38       10.69     13.85 o 
 -17   7   8       18.50       14.32     15.20 o 
 -15   7   8       10.31       17.27     15.11 o 
 -13   7   8        0.29        7.02     13.17 o 
 -11   7   8       23.10       33.66     15.20 o 
  -9   7   8        0.02       -2.56     11.65 o 
  -7   7   8       29.78       28.41     13.88 o 
  -5   7   8        0.55       -4.92     12.45 o 
  -3   7   8       71.40       82.03     17.45 o 
  -1   7   8        1.28        7.89     13.47 o 
   1   7   8        4.50       -0.23     13.83 o 
   3   7   8        7.15        2.78     13.35 o 
   5   7   8        0.40        9.47     19.65 o 
   7   7   8       35.77       55.95     28.26 o 
   9   7   8        5.24       -6.11     18.58 o 
  11   7   8        0.87       -3.20     20.32 o 
  13   7   8        2.21       22.73     22.01 o 
  15   7   8       10.74       14.02     20.95 o 
  -8   8   8        9.35       19.70     16.83 o 
  -6   8   8       24.60       39.65     18.52 o 
  -4   8   8       16.50       39.70     22.54 o 
  -2   8   8        3.66       10.97     20.28 o 
   0   8   8        3.15        0.74     26.29 o 
   2   8   8       29.43       29.49     24.98 o 
 -41   1   9       43.67       58.44     28.33 o 
 -39   1   9       33.71       35.43     23.57 o 
 -37   1   9      434.19      421.10     44.61 o 
 -35   1   9      353.41      330.47     37.86 o 
 -33   1   9       31.72       53.09     20.95 o 
 -31   1   9      112.32      111.47     24.12 o 
 -29   1   9        2.25        7.44     14.17 o 
 -27   1   9     1279.84     1228.23     34.82 o 
 -25   1   9      446.86      432.32     20.15 o 
 -23   1   9       15.81       18.84      8.28 o 
 -21   1   9       22.06       11.19      5.56 o 
 -19   1   9      284.71      365.82     13.23 o 
 -17   1   9      547.96      541.20     15.21 o 
 -15   1   9      371.00      249.78     11.53 o 
 -13   1   9    12238.94    13185.00    111.80 o 
 -11   1   9      129.26      147.70      9.87 o 
  -9   1   9     2992.10     2423.95     28.52 o 
  -7   1   9      480.60      488.99     13.55 o 
  -5   1   9      281.30      185.55      9.30 o 
  -3   1   9    15973.54    18100.65    151.56 o 
  -1   1   9      118.13      112.64      8.04 o 
   1   1   9       12.40       22.54      4.85 o 
   3   1   9      815.36      647.03    108.29 o 
   5   1   9     9492.12     9888.20     91.29 o 
   7   1   9     1611.64     1586.99     24.73 o 
   9   1   9      500.55      473.90     14.59 o 
  11   1   9       35.40       23.20      5.71 o 
  13   1   9      309.15      331.30     13.14 o 
  15   1   9       58.27       58.42      9.16 o 
  17   1   9     1520.31     1408.50     83.67 o 
  19   1   9     1902.13     2068.05     46.82 o 
  21   1   9        0.84        1.22      7.71 o 
  23   1   9      152.81      145.71     14.17 o 
  25   1   9       13.47       27.86     11.93 o 
  27   1   9      101.68      100.81     17.28 o 
  29   1   9       90.27      111.27     20.01 o 
  31   1   9      104.03      110.32     28.33 o 
  33   1   9        0.39       14.00     21.54 o 
 -40   2   9      239.91      276.75     42.06 o 
 -38   2   9       87.12       82.36     28.90 o 
 -36   2   9       88.42      106.26     29.96 o 
 -34   2   9       57.05       73.77     23.57 o 
 -32   2   9      403.48      387.68     37.32 o 
 -30   2   9      106.48      162.36     16.59 o 
 -28   2   9       30.16       44.73     11.22 o 
 -26   2   9       11.92       22.77      9.25 o 
 -24   2   9      567.85      571.73     26.55 o 
 -22   2   9      760.97      529.28    104.59 o 
 -20   2   9      135.87      155.48     16.96 o 
 -18   2   9       75.29       50.12      7.12 o 
 -16   2   9      104.32      136.52      9.66 o 
 -14   2   9      560.81      597.76     15.94 o 
 -12   2   9     9291.41     9509.88     96.38 o 
 -10   2   9      152.71      174.87     10.64 o 
  -8   2   9      251.89      347.08     11.96 o 
  -6   2   9      651.11      565.63     14.70 o 
  -4   2   9       51.38       97.46      7.94 o 
  -2   2   9     1937.29     1885.50     26.11 o 
   0   2   9     1364.80     1377.32     22.72 o 
   2   2   9     4453.51     4134.43     39.25 o 
   4   2   9      517.66      536.12     16.55 o 
   6   2   9     2943.61     3249.05     38.78 o 
   8   2   9      190.47      137.32     25.01 o 
  10   2   9      151.03      142.74     10.86 o 
  12   2   9     1763.66     1738.04     30.56 o 
  14   2   9        5.53       -3.25      4.93 o 
  16   2   9      755.80      755.37     21.77 o 
  18   2   9       14.11       25.76      9.37 o 
  20   2   9      460.62      482.88     21.59 o 
  22   2   9     1208.19     1267.42     46.26 o 
  24   2   9       77.29       41.61     14.29 o 
  26   2   9       42.63       42.79     16.13 o 
  28   2   9        3.77        1.93     13.95 o 
  30   2   9        7.32       -1.78     14.77 o 
  32   2   9       25.12       36.22     23.64 o 
 -39   3   9      114.89      105.59     47.59 o 
 -37   3   9       13.58       26.77     31.23 o 
 -35   3   9      283.54      295.94     56.51 o 
 -33   3   9       40.49       25.99     14.65 o 
 -31   3   9      303.78      279.02     23.78 o 
 -29   3   9      188.62      215.34     21.16 o 
 -27   3   9       10.17       27.16     12.60 o 
 -25   3   9      124.05       93.36     15.05 o 
 -23   3   9       18.43       29.74      9.53 o 
 -21   3   9        4.34       17.37      8.80 o 
 -19   3   9       50.08       48.43      9.64 o 
 -17   3   9      179.61      199.75     14.61 o 
 -15   3   9      217.04      185.65     10.69 o 
 -13   3   9      318.98      222.44     11.21 o 
 -11   3   9      459.32      426.20     18.86 o 
  -9   3   9       27.22       35.47      6.31 o 
  -7   3   9      950.78     1222.11     21.95 o 
  -5   3   9     3517.48     3390.52     53.52 o 
  -3   3   9      459.54      367.28     14.26 o 
  -1   3   9      207.27      225.66     12.19 o 
   1   3   9      261.45      264.18     12.91 o 
   3   3   9      190.58      212.63     12.30 o 
   5   3   9       27.33       40.76      7.45 o 
   7   3   9      296.54      270.10     13.80 o 
   9   3   9      135.38      133.00     10.95 o 
  11   3   9      290.05      187.66     65.69 o 
  13   3   9        0.01        1.76      6.01 o 
  15   3   9       73.14       58.69     10.10 o 
  17   3   9      777.20      730.09     24.83 o 
  19   3   9       42.36       25.65     10.51 o 
  21   3   9      438.99      414.66     29.44 o 
  23   3   9       85.03       95.59     19.63 o 
  25   3   9       43.18       56.84     17.69 o 
  27   3   9        1.64       -2.76     12.82 o 
  29   3   9        0.07       -4.29     15.68 o 
  31   3   9       14.69        8.63     17.99 o 
 -36   4   9       35.09       44.76     27.28 o 
 -34   4   9       86.54      118.82     31.01 o 
 -32   4   9       50.68       43.11     19.95 o 
 -30   4   9        0.31       -3.63     12.03 o 
 -28   4   9      326.15      295.92     24.70 o 
 -26   4   9       75.47      127.33     18.37 o 
 -24   4   9       11.09       10.72     10.52 o 
 -22   4   9      182.96      154.77     18.37 o 
 -20   4   9      850.94      712.14     30.22 o 
 -18   4   9      211.17      161.42     17.21 o 
 -16   4   9      113.45      116.36     15.36 o 
 -14   4   9       30.33       21.52      9.65 o 
 -12   4   9      217.85      245.51     14.17 o 
 -10   4   9     1377.32     1269.29     35.24 o 
  -8   4   9       16.07       -4.15      6.89 o 
  -6   4   9      283.67      149.32     41.90 o 
  -4   4   9       53.13       58.11     10.02 o 
  -2   4   9        2.71       -2.21      6.08 o 
   0   4   9      626.95      486.98     20.36 o 
   2   4   9       75.07       96.47     11.90 o 
   4   4   9       26.44       47.01     10.22 o 
   6   4   9       32.82       40.57      9.64 o 
   8   4   9       94.24      114.79     11.48 o 
  10   4   9       14.01       12.80      6.92 o 
  12   4   9       54.43       72.60     10.65 o 
  14   4   9      201.84      203.10     18.44 o 
  16   4   9       53.72       37.65     12.12 o 
  18   4   9       37.51       64.10     14.60 o 
  20   4   9      412.31      391.87     25.61 o 
  22   4   9        0.29       -0.84     12.45 o 
  24   4   9       58.24       70.39     20.47 o 
  26   4   9        9.10        7.30     15.68 o 
  28   4   9       27.90       24.73     18.73 o 
 -33   5   9        6.60       -4.36     21.78 o 
 -31   5   9       42.86       55.64     22.29 o 
 -29   5   9       45.14      107.20     19.80 o 
 -27   5   9       33.81       51.83     15.69 o 
 -25   5   9       40.60       61.16     16.31 o 
 -23   5   9        9.98       19.15     12.48 o 
 -21   5   9       30.56       19.01     11.92 o 
 -19   5   9      188.34      171.88     20.61 o 
 -17   5   9       28.76       27.39     12.01 o 
 -15   5   9      154.09      145.84     17.41 o 
 -13   5   9        3.68        5.30      9.60 o 
 -11   5   9        5.21       -0.15      8.96 o 
  -9   5   9       56.80       30.31     10.05 o 
  -7   5   9      549.60      671.22     24.90 o 
  -5   5   9        9.79        2.94      7.98 o 
  -3   5   9      378.00      443.86     18.98 o 
  -1   5   9      574.37      446.03     18.99 o 
   1   5   9        4.49        2.81      7.40 o 
   3   5   9      135.68      129.87     14.56 o 
   5   5   9       13.57       34.60     10.64 o 
   7   5   9       59.81       65.62     12.62 o 
   9   5   9      292.44      247.22     44.58 o 
  11   5   9       35.30       41.62     15.05 o 
  13   5   9      333.17      304.49     34.51 o 
  15   5   9        0.66       -5.16     15.67 o 
  17   5   9       19.79        8.66     17.78 o 
  19   5   9        6.42        7.89     17.33 o 
  21   5   9        0.10       18.43     21.54 o 
  23   5   9        0.10       -1.49     20.32 o 
  25   5   9       65.04       74.36     40.15 o 
 -28   6   9       39.21       48.75     23.41 o 
 -26   6   9       17.03       16.48     15.88 o 
 -24   6   9        4.76       -8.64     13.20 o 
 -22   6   9       19.77       21.43     14.18 o 
 -20   6   9        2.24        5.16     15.45 o 
 -18   6   9      504.91      520.70     36.50 o 
 -16   6   9      186.73      190.95     26.54 o 
 -14   6   9        6.09       12.79     14.39 o 
 -12   6   9        7.56       23.06     12.75 o 
 -10   6   9       74.24       61.11     14.54 o 
  -8   6   9      122.86      123.34     17.73 o 
  -6   6   9        0.30        6.37     11.08 o 
  -4   6   9        7.13        9.63     10.40 o 
  -2   6   9      244.39      226.26     18.81 o 
   0   6   9      130.09      147.80     19.84 o 
   2   6   9       44.44       60.94     15.54 o 
   4   6   9       15.39       20.67     13.12 o 
   6   6   9       76.75       64.99     16.49 o 
   8   6   9      146.28      156.92     29.96 o 
  10   6   9      134.37      141.84     29.39 o 
  12   6   9       30.78       19.33     19.90 o 
  14   6   9        0.89        1.34     20.95 o 
  16   6   9        2.27       -7.44     18.93 o 
  18   6   9        5.92        6.67     19.43 o 
  20   6   9       58.73       58.49     27.47 o 
 -21   7   9        6.53       13.03     15.56 o 
 -19   7   9       48.70       67.16     18.91 o 
 -17   7   9       64.19       51.91     17.61 o 
 -15   7   9        1.47        9.92     14.73 o 
 -13   7   9       53.48       43.77     16.26 o 
 -11   7   9        0.26       -0.10     13.08 o 
  -9   7   9       11.06       17.42     14.03 o 
  -7   7   9        0.70        6.44     13.26 o 
  -5   7   9        0.83        6.83     13.75 o 
  -3   7   9       12.01       11.62     16.48 o 
  -1   7   9       72.61       68.40     18.50 o 
   1   7   9        0.03        4.43     14.28 o 
   3   7   9       10.39       26.13     15.97 o 
   5   7   9       15.45       14.75     19.26 o 
   7   7   9       10.50       19.30     21.54 o 
   9   7   9        8.95       15.24     20.72 o 
  11   7   9        8.49       15.86     22.01 o 
  13   7   9        9.71       27.41     23.06 o 
 -40   0  10        9.62        1.49     31.23 o 
 -38   0  10      276.63      307.84     58.00 o 
 -36   0  10        7.53        7.44     29.74 o 
 -34   0  10       43.65       66.92     34.20 o 
 -32   0  10       22.56       32.72     28.26 o 
 -30   0  10      407.11      379.22     52.05 o 
 -28   0  10     1802.54     1872.30     95.18 o 
 -26   0  10     2802.90     2543.00    104.10 o 
 -24   0  10       68.45       72.72     14.10 o 
 -22   0  10       19.93       34.20     11.16 o 
 -20   0  10      104.50      107.71     14.24 o 
 -18   0  10     4814.60     4691.49     64.64 o 
 -16   0  10     1095.88     1011.45     27.41 o 
 -14   0  10     6029.29     6204.15     72.12 o 
 -12   0  10       19.76       35.46      8.53 o 
 -10   0  10    10235.94    11714.56     95.19 o 
  -8   0  10      549.49      724.39     22.47 o 
  -6   0  10     4876.14     5580.55     61.17 o 
  -4   0  10     1093.76      865.00     23.76 o 
  -2   0  10     1558.35     1201.99     27.63 o 
   0   0  10     3079.14     2816.31    126.43 o 
   2   0  10     1684.74     2248.72     47.44 o 
   4   0  10        0.24        5.20      5.28 o 
   6   0  10     1309.07     1218.13     27.97 o 
   8   0  10       61.75       41.04      8.26 o 
  10   0  10     1455.87     1473.55     30.90 o 
  12   0  10     6543.54     5982.79     81.83 o 
  14   0  10        2.63        2.65      9.37 o 
  16   0  10     3743.26     3512.24     66.67 o 
  18   0  10     5145.80     5137.53    104.58 o 
  20   0  10     2159.53     2186.87     94.46 o 
  22   0  10       73.72      100.05     17.99 o 
  24   0  10       38.77       62.68     17.44 o 
  26   0  10        3.05       -8.40     11.71 o 
  28   0  10        1.27        4.46     22.31 o 
  30   0  10       29.06        5.95     25.28 o 
  32   0  10        7.35       -1.49     26.77 o 
 -41   1  10       14.98       21.65     23.23 o 
 -39   1  10        2.13       -5.51     21.54 o 
 -37   1  10      156.86      142.83     31.55 o 
 -35   1  10        0.51       10.05     19.43 o 
 -33   1  10       21.64       33.62     23.05 o 
 -31   1  10       73.16       66.50     22.01 o 
 -29   1  10      293.02      288.13     31.96 o 
 -27   1  10       39.88       35.23     11.44 o 
 -25   1  10       38.56       39.09     10.15 o 
 -23   1  10      818.20      939.37     27.10 o 
 -21   1  10       14.79        1.14      5.83 o 
 -19   1  10     1001.22     1172.01     22.44 o 
 -17   1  10       28.06       26.57      6.36 o 
 -15   1  10       51.29       30.46      6.36 o 
 -13   1  10     3242.38     3884.37     46.58 o 
 -11   1  10     3702.97     3656.72     50.12 o 
  -9   1  10       70.07       51.46      6.78 o 
  -7   1  10     1549.07     1802.15     31.41 o 
  -5   1  10       21.79       26.47      5.31 o 
  -3   1  10      514.70      542.58     14.91 o 
  -1   1  10      846.66      968.49     20.88 o 
   1   1  10     3624.27     4428.54     37.13 o 
   3   1  10        5.57       -0.51      3.01 o 
   5   1  10       72.38       72.86      6.82 o 
   7   1  10       90.64       91.15      8.48 o 
   9   1  10       96.65       90.41      8.75 o 
  11   1  10      971.47     1121.67     23.09 o 
  13   1  10      706.72      704.66     19.05 o 
  15   1  10      217.12      223.31     14.72 o 
  17   1  10     2823.92     2795.51     44.16 o 
  19   1  10       28.33       37.53      9.94 o 
  21   1  10       69.53       30.40     14.08 o 
  23   1  10        9.24        6.78      9.30 o 
  25   1  10       48.04       46.08     14.43 o 
  27   1  10       22.17       29.21     14.89 o 
  29   1  10      107.52      106.89     20.06 o 
  31   1  10       46.02       73.36     25.62 o 
  33   1  10        0.29        8.89     21.54 o 
 -40   2  10       17.96        6.44     23.23 o 
 -38   2  10        0.35       -4.32     21.54 o 
 -36   2  10      178.89      143.86     31.23 o 
 -34   2  10      176.67      181.23     31.49 o 
 -32   2  10       57.48       54.28     22.08 o 
 -30   2  10        0.94        1.96      9.56 o 
 -28   2  10       27.36       13.26      9.48 o 
 -26   2  10      233.80      166.46     15.94 o 
 -24   2  10      269.03      334.14     19.13 o 
 -22   2  10       32.25       18.88      7.82 o 
 -20   2  10      186.53      115.23     22.98 o 
 -18   2  10      175.98      223.20     13.97 o 
 -16   2  10      189.49      127.96      9.66 o 
 -14   2  10      940.65      956.59     23.61 o 
 -12   2  10     3793.46     3835.42     42.03 o 
 -10   2  10       11.68       18.90      5.54 o 
  -8   2  10      276.03      238.74     11.21 o 
  -6   2  10     1405.02     1545.41     26.56 o 
  -4   2  10      215.97      262.34     11.36 o 
  -2   2  10        2.89        2.04      4.21 o 
   0   2  10      621.41      629.94     16.83 o 
   2   2  10      202.83      237.48     11.72 o 
   4   2  10      876.36      859.73     19.76 o 
   6   2  10     2612.25     2371.58     44.30 o 
   8   2  10     1391.84     1021.38    213.04 o 
  10   2  10      130.45      137.02     11.38 o 
  12   2  10      433.62      416.22     16.91 o 
  14   2  10        0.39       -3.40      6.22 o 
  16   2  10      335.75      196.73     90.37 o 
  18   2  10      964.80      962.59     32.97 o 
  20   2  10      124.90      132.43     15.37 o 
  22   2  10       23.09       17.05     13.56 o 
  24   2  10      462.73      444.71     44.61 o 
  26   2  10       47.23       25.72     19.26 o 
  28   2  10       36.62       37.01     15.87 o 
  30   2  10        1.45       10.76     14.67 o 
  32   2  10        0.53        4.68     21.38 o 
 -37   3  10        0.61      -13.38     31.23 o 
 -35   3  10       21.65       52.71     24.69 o 
 -33   3  10      142.85      138.15     20.61 o 
 -31   3  10      100.45      127.76     19.12 o 
 -29   3  10        4.42        0.79     11.05 o 
 -27   3  10       73.55       80.17     15.59 o 
 -25   3  10       27.75       27.57     11.97 o 
 -23   3  10        7.81        9.28      9.97 o 
 -21   3  10      474.34      477.62     25.07 o 
 -19   3  10       31.93       22.86      8.86 o 
 -17   3  10      546.37      551.15     21.38 o 
 -15   3  10      115.84       94.48      9.00 o 
 -13   3  10     1462.45     1691.93     33.19 o 
 -11   3  10        1.36       -3.99      4.75 o 
  -9   3  10      665.78      694.11     18.07 o 
  -7   3  10       38.20       34.41      6.79 o 
  -5   3  10      204.65      194.96     11.26 o 
  -3   3  10      151.07      226.38     11.87 o 
  -1   3  10      520.62      490.89     16.74 o 
   1   3  10      138.00      140.93     11.09 o 
   3   3  10      174.27      176.69     11.97 o 
   5   3  10        6.50        6.17      5.86 o 
   7   3  10      648.29      683.85     20.87 o 
   9   3  10      235.91      236.46     14.14 o 
  11   3  10      374.05      427.71     17.90 o 
  13   3  10       16.25       12.73      7.41 o 
  15   3  10      422.27      411.55     20.59 o 
  17   3  10       62.08       47.14     10.73 o 
  19   3  10       76.91       84.14     17.99 o 
  21   3  10       12.66       21.80     15.05 o 
  23   3  10       56.76       55.25     16.87 o 
  25   3  10      126.96      125.54     22.54 o 
  27   3  10        0.36       -9.38     14.13 o 
  29   3  10       12.61      -11.09     15.51 o 
 -36   4  10       13.82       24.44     26.80 o 
 -34   4  10        3.11        6.52     18.76 o 
 -32   4  10        0.75        4.97     14.57 o 
 -30   4  10       33.00       61.70     17.00 o 
 -28   4  10      103.88      123.49     19.27 o 
 -26   4  10      170.09      148.71     19.86 o 
 -24   4  10       57.65       59.70     14.33 o 
 -22   4  10      303.47      245.71     22.08 o 
 -20   4  10       36.69       63.66     14.11 o 
 -18   4  10       95.37      100.25     15.34 o 
 -16   4  10       22.91        4.71      9.14 o 
 -14   4  10      313.93      291.13     21.08 o 
 -12   4  10        7.20       -5.85      6.03 o 
 -10   4  10       16.22        9.72      7.23 o 
  -8   4  10     4386.66     4521.31     74.60 o 
  -6   4  10        2.58       11.64      8.20 o 
  -4   4  10       91.04       74.88     11.78 o 
  -2   4  10      589.65      597.00     23.32 o 
   0   4  10     1743.59     1731.17     41.77 o 
   2   4  10      363.55      348.38     19.09 o 
   4   4  10       16.55       43.17     10.62 o 
   6   4  10      895.39      903.33     27.92 o 
   8   4  10       65.33       31.03     10.50 o 
  10   4  10       21.06        8.91      7.65 o 
  12   4  10       84.65       60.31     10.75 o 
  14   4  10      179.51      218.70     19.37 o 
  16   4  10       12.45       21.74     11.33 o 
  18   4  10        4.36        8.92     11.78 o 
  20   4  10        1.57      -10.13     10.30 o 
  22   4  10       77.56       52.05     18.03 o 
  24   4  10        0.20       -6.37     15.05 o 
  26   4  10        0.37        8.55     17.26 o 
  28   4  10        0.66       -7.05     17.57 o 
 -31   5  10        0.01        3.13     19.00 o 
 -29   5  10        6.38       21.09     15.35 o 
 -27   5  10       29.67       38.32     15.84 o 
 -25   5  10        7.79       11.98     13.37 o 
 -23   5  10       49.91       54.56     15.32 o 
 -21   5  10       39.16       23.19     13.19 o 
 -19   5  10       21.15       22.84     12.51 o 
 -17   5  10       44.08       73.20     14.69 o 
 -15   5  10        0.71       -3.37      9.35 o 
 -13   5  10       67.91       83.06     14.92 o 
 -11   5  10      265.04      300.63     22.67 o 
  -9   5  10      516.16      524.95     23.49 o 
  -7   5  10      493.94      626.30     28.75 o 
  -5   5  10       32.63       42.70     17.74 o 
  -3   5  10        8.97        3.02      8.41 o 
  -1   5  10       18.48        7.51      7.79 o 
   1   5  10       35.98       19.07      9.44 o 
   3   5  10        3.38        8.23      9.63 o 
   5   5  10        0.60        3.14      9.27 o 
   7   5  10      500.04      509.14     44.75 o 
   9   5  10      249.06       90.75     42.83 o 
  11   5  10        3.89       -0.59     11.71 o 
  13   5  10       49.56       16.29     17.19 o 
  15   5  10       49.79       33.55     21.54 o 
  17   5  10       72.46       60.52     24.12 o 
  19   5  10       34.67       60.65     23.91 o 
  21   5  10        1.90       -2.89     19.26 o 
  23   5  10       21.16       23.79     35.69 o 
  25   5  10       35.56       72.87     44.61 o 
 -26   6  10        0.03       -6.08     15.12 o 
 -24   6  10       18.35       33.96     16.79 o 
 -22   6  10        3.46       16.89     14.84 o 
 -20   6  10       31.10       45.33     15.92 o 
 -18   6  10       12.20       25.40     14.35 o 
 -16   6  10      157.30      153.22     25.18 o 
 -14   6  10        8.61       -1.16     13.78 o 
 -12   6  10       32.29       47.55     17.94 o 
 -10   6  10        1.05       -5.07      9.89 o 
  -8   6  10       25.12       33.77     13.41 o 
  -6   6  10      155.96      168.17     20.89 o 
  -4   6  10       69.65       67.91     13.91 o 
  -2   6  10       24.33       32.11     13.97 o 
   0   6  10       16.16        4.69     12.93 o 
   2   6  10       21.38       11.72     13.28 o 
   4   6  10        1.34       -1.68     12.34 o 
   6   6  10      174.04      199.66     22.27 o 
   8   6  10      224.54      254.26     35.57 o 
  10   6  10        3.51        8.16     18.38 o 
  12   6  10       23.84       17.10     19.98 o 
  14   6  10       80.49      143.21     31.75 o 
  16   6  10       21.32       38.41     23.57 o 
  18   6  10        0.15       10.85     21.54 o 
  20   6  10        9.83       19.12     25.17 o 
 -19   7  10        5.12        1.00     15.74 o 
 -17   7  10        9.75       13.98     16.02 o 
 -15   7  10       63.73       91.65     20.58 o 
 -13   7  10        0.26       -0.93     13.56 o 
 -11   7  10        8.78       11.02     14.95 o 
  -9   7  10       25.54       25.44     15.05 o 
  -7   7  10        5.97        5.07     13.47 o 
  -5   7  10        5.85       10.12     18.37 o 
  -3   7  10        3.50        6.10     17.13 o 
  -1   7  10        3.60        7.08     14.20 o 
   1   7  10        4.92       13.75     15.45 o 
   3   7  10       33.94       43.14     17.32 o 
   5   7  10        8.64       15.39     20.72 o 
   7   7  10        1.05       -3.64     19.65 o 
   9   7  10        0.00       -4.11     19.65 o 
  11   7  10        9.60       16.14     21.54 o 
 -39   1  11       53.46       35.69     24.19 o 
 -37   1  11       79.71       65.21     27.10 o 
 -35   1  11        4.94       14.02     22.01 o 
 -33   1  11      131.02      137.94     29.96 o 
 -31   1  11       55.05       69.12     22.01 o 
 -29   1  11       13.83       11.15     16.82 o 
 -27   1  11     1178.68     1193.15     36.27 o 
 -25   1  11      250.09      224.02     17.09 o 
 -23   1  11       11.28        4.79      8.17 o 
 -21   1  11      116.06      169.37     11.60 o 
 -19   1  11     3387.67     3102.03     37.31 o 
 -17   1  11      420.53      330.87     14.09 o 
 -15   1  11        0.59       -0.14      5.25 o 
 -13   1  11      227.71      213.08     12.39 o 
 -11   1  11      792.69      712.50     18.05 o 
  -9   1  11     3435.17     3208.63     55.82 o 
  -7   1  11     1624.85     1314.66     23.58 o 
  -5   1  11     1548.98     1456.86     32.36 o 
  -3   1  11       29.73       20.85      5.74 o 
  -1   1  11      426.85      352.67     13.36 o 
   1   1  11     1715.73     1738.24     24.86 o 
   3   1  11      165.22      173.06     11.61 o 
   5   1  11      154.33      191.29      9.96 o 
   7   1  11      542.48      472.63     15.84 o 
   9   1  11      676.01      694.02     24.55 o 
  11   1  11        8.12        2.38      5.66 o 
  13   1  11       41.49       41.30      9.54 o 
  15   1  11     2437.72     2498.24     41.87 o 
  17   1  11     1486.38     1464.65     33.57 o 
  19   1  11      487.69      445.48     21.30 o 
  21   1  11       29.94       47.81     11.19 o 
  23   1  11      218.88      142.88     37.56 o 
  25   1  11       87.88       97.53     18.11 o 
  27   1  11        4.61       -2.54     13.72 o 
  29   1  11       50.42       44.36     20.23 o 
  31   1  11       14.21       26.97     23.64 o 
 -38   2  11       72.65      105.29     31.08 o 
 -36   2  11       94.33      126.20     30.44 o 
 -34   2  11      446.39      527.79     46.13 o 
 -32   2  11        0.63        2.97     18.93 o 
 -30   2  11       87.15      100.55     14.82 o 
 -28   2  11        5.72        9.20      9.63 o 
 -26   2  11      213.99      206.18     17.39 o 
 -24   2  11     2096.52     2217.08     44.19 o 
 -22   2  11      331.53      254.65     29.64 o 
 -20   2  11      529.14      406.98     95.62 o 
 -18   2  11     1527.26     1586.81     41.35 o 
 -16   2  11      345.93      329.83     14.18 o 
 -14   2  11     1733.35     1610.93     27.16 o 
 -12   2  11     1827.28     1795.78     61.10 o 
 -10   2  11      224.30      224.65     11.92 o 
  -8   2  11       91.61       90.85      8.67 o 
  -6   2  11      568.64      531.37     16.07 o 
  -4   2  11     2766.07     2542.14     33.26 o 
  -2   2  11      213.79      260.75     12.22 o 
   0   2  11      461.10      439.21     15.11 o 
   2   2  11      238.39      165.56     11.05 o 
   4   2  11      696.27      814.86     20.52 o 
   6   2  11      418.10      331.46     16.08 o 
   8   2  11       66.03       36.86      7.22 o 
  10   2  11      369.16      338.90     14.89 o 
  12   2  11       49.93       32.22      7.89 o 
  14   2  11       50.73       40.50      8.63 o 
  16   2  11        1.39       -7.12      7.94 o 
  18   2  11      225.47      154.07     54.96 o 
  20   2  11       12.43       15.67     10.40 o 
  22   2  11        1.36       -1.67     12.03 o 
  24   2  11       77.82       88.09     18.12 o 
  26   2  11      214.45      230.69     24.49 o 
  28   2  11        1.23        6.27     14.97 o 
  30   2  11       25.21       17.45     17.28 o 
 -37   3  11       15.90       11.90     32.72 o 
 -35   3  11       54.98       53.78     25.17 o 
 -33   3  11      286.69      347.70     28.05 o 
 -31   3  11       44.38       41.37     14.99 o 
 -29   3  11       50.49       83.72     16.92 o 
 -27   3  11       10.91       18.73     12.41 o 
 -25   3  11      166.31      171.63     19.69 o 
 -23   3  11      116.45      155.81     18.39 o 
 -21   3  11      294.65      301.90     22.10 o 
 -19   3  11      638.93      667.67     28.79 o 
 -17   3  11     1108.39     1104.06     30.01 o 
 -15   3  11      562.80      527.04     17.17 o 
 -13   3  11      310.90      309.46     14.11 o 
 -11   3  11      272.00      235.12     12.85 o 
  -9   3  11     2109.44     2241.25     32.31 o 
  -7   3  11      727.88      702.65     19.16 o 
  -5   3  11      503.76      390.79     15.14 o 
  -3   3  11      367.41      366.36     14.77 o 
  -1   3  11      135.07       92.04      9.39 o 
   1   3  11      363.36      473.32     16.74 o 
   3   3  11       57.74       42.32      9.64 o 
   5   3  11      548.40      494.01     18.69 o 
   7   3  11       13.06       11.80      7.67 o 
   9   3  11      195.89      172.43     13.41 o 
  11   3  11       53.31       82.50     11.15 o 
  13   3  11      326.72      221.58     42.23 o 
  15   3  11       21.24       15.43      7.94 o 
  17   3  11        0.10        0.09      9.17 o 
  19   3  11      148.17      179.52     23.68 o 
  21   3  11       95.61       76.67     19.12 o 
  23   3  11        6.75       -1.99     14.01 o 
  25   3  11       61.23       74.27     21.36 o 
  27   3  11       40.59       43.48     19.98 o 
  29   3  11        1.52        0.69     20.49 o 
 -34   4  11       12.37        9.33     16.67 o 
 -32   4  11      163.64      169.25     24.08 o 
 -30   4  11       17.48       22.10     14.57 o 
 -28   4  11       14.60       12.90     13.63 o 
 -26   4  11      279.95      278.09     24.57 o 
 -24   4  11       21.95       23.17     11.86 o 
 -22   4  11        3.64        0.25     10.02 o 
 -20   4  11       19.96       14.87     11.34 o 
 -18   4  11        0.69       -2.61      8.61 o 
 -16   4  11       67.98       81.44     14.82 o 
 -14   4  11      188.33      181.47     18.70 o 
 -12   4  11      371.03      285.21     16.40 o 
 -10   4  11       45.45       67.65     11.62 o 
  -8   4  11     1454.57     1282.73     39.79 o 
  -6   4  11      661.94      711.03     23.24 o 
  -4   4  11      197.36      180.24     18.04 o 
  -2   4  11     3641.78     3372.72     52.62 o 
   0   4  11        0.36        2.36      8.39 o 
   2   4  11      428.42      509.85     22.98 o 
   4   4  11       36.96       29.00      9.78 o 
   6   4  11        0.23        0.66      8.47 o 
   8   4  11       91.52       58.06     12.18 o 
  10   4  11       26.71       32.48     11.02 o 
  12   4  11       21.10       18.58      9.50 o 
  14   4  11       54.51       52.26     13.68 o 
  16   4  11       41.93       39.04     12.96 o 
  18   4  11       23.33       33.36     13.63 o 
  20   4  11        0.21       -6.35     13.09 o 
  22   4  11        3.79        1.98     15.45 o 
  24   4  11       60.40       83.75     22.71 o 
  26   4  11       61.23       75.03     23.40 o 
 -31   5  11       98.41      142.67     24.27 o 
 -29   5  11       35.05       35.13     17.01 o 
 -27   5  11       14.09       22.20     15.40 o 
 -25   5  11        1.64        2.43     12.96 o 
 -23   5  11       82.50      116.02     19.52 o 
 -21   5  11       10.67       34.02     13.68 o 
 -19   5  11        3.54       -5.49      9.60 o 
 -17   5  11        0.89        2.47     11.10 o 
 -15   5  11      175.72      227.65     21.71 o 
 -13   5  11        3.17       10.68     10.58 o 
 -11   5  11        4.57        0.39      8.97 o 
  -9   5  11      669.63      652.50     23.69 o 
  -7   5  11       86.45       59.59     12.08 o 
  -5   5  11       22.61       22.71     10.68 o 
  -3   5  11      311.79      303.12     20.32 o 
  -1   5  11      629.66      705.08     27.85 o 
   1   5  11      253.08      306.03     20.25 o 
   3   5  11        7.05       12.01     10.11 o 
   5   5  11      173.23      189.46     17.66 o 
   7   5  11       83.65      117.78     15.79 o 
   9   5  11        0.10        4.82     10.64 o 
  11   5  11      110.66      101.98     20.37 o 
  13   5  11       75.83       91.30     20.88 o 
  15   5  11       59.60       78.90     20.02 o 
  17   5  11       40.35       33.41     23.50 o 
  19   5  11       63.03       99.53     28.90 o 
  21   5  11        5.63        7.44     32.72 o 
  23   5  11       13.04       37.18     41.64 o 
 -26   6  11        0.15        0.48     16.22 o 
 -24   6  11        3.94        2.95     15.64 o 
 -22   6  11        6.39        1.70     14.73 o 
 -20   6  11       26.60       40.52     17.18 o 
 -18   6  11       35.92       66.41     17.35 o 
 -16   6  11       45.29       45.05     16.10 o 
 -14   6  11        0.73        5.98     15.52 o 
 -12   6  11        4.11        2.51     14.43 o 
 -10   6  11       36.75       36.25     17.95 o 
  -8   6  11        2.23       -4.09     11.98 o 
  -6   6  11       45.46       56.47     15.78 o 
  -4   6  11       44.37       57.21     16.12 o 
  -2   6  11       31.68       32.68     14.49 o 
   0   6  11      155.13      170.42     21.71 o 
   2   6  11        0.53        5.32     13.31 o 
   4   6  11       18.56       41.57     15.92 o 
   6   6  11       20.16       21.42     14.99 o 
   8   6  11      213.25      206.98     33.65 o 
  10   6  11        5.58       -6.47     17.51 o 
  12   6  11       11.40       14.11     19.43 o 
  14   6  11       27.46       38.34     24.12 o 
  16   6  11        2.48        2.23     18.93 o 
  18   6  11        8.38        7.80     21.38 o 
 -17   7  11        0.07       -6.41     14.86 o 
 -15   7  11        2.92       -7.54     14.00 o 
 -13   7  11        9.42        8.14     15.07 o 
 -11   7  11       24.46       41.27     16.73 o 
  -9   7  11       16.65       25.26     15.39 o 
  -7   7  11        5.40        6.53     14.52 o 
  -5   7  11       57.27       69.71     22.49 o 
  -3   7  11       28.18       27.06     19.87 o 
  -1   7  11        1.67        5.38     15.27 o 
   1   7  11        0.65       17.12     16.23 o 
   3   7  11        0.43       -7.39     14.78 o 
   5   7  11        2.01       -1.33     19.65 o 
   7   7  11        0.67        5.13     19.65 o 
   9   7  11        6.33      -13.09     20.95 o 
 -40   0  12      113.82       90.72     38.67 o 
 -38   0  12       40.66       74.36     40.15 o 
 -36   0  12       54.96       83.28     38.67 o 
 -34   0  12      938.42      932.43     78.82 o 
 -32   0  12        1.53       -5.95     26.77 o 
 -30   0  12       44.63       13.38     23.79 o 
 -28   0  12      260.07      240.92     44.61 o 
 -26   0  12        9.32       11.90     23.79 o 
 -24   0  12      144.45      198.15     19.64 o 
 -22   0  12      665.85      633.95     29.66 o 
 -20   0  12       96.51      122.82     16.19 o 
 -18   0  12        8.25       31.58      9.84 o 
 -16   0  12     1105.80     1228.73     32.67 o 
 -14   0  12     1001.45     1143.98     35.48 o 
 -12   0  12       11.14       -1.18      6.92 o 
 -10   0  12     4623.76     5156.35     77.27 o 
  -8   0  12      149.28      172.27     14.84 o 
  -6   0  12     1154.88     1016.98     28.62 o 
  -4   0  12      202.65      215.85     15.56 o 
  -2   0  12     5756.58     5684.05    459.28 o 
   0   0  12       70.18       44.11      9.18 o 
   2   0  12      122.25       88.92     11.49 o 
   4   0  12      191.81      162.23     13.76 o 
   6   0  12      129.90      143.42     13.74 o 
   8   0  12      992.20      992.32     40.92 o 
  10   0  12      682.17      511.08     29.91 o 
  12   0  12       55.93       66.24     15.15 o 
  14   0  12     1102.58     1119.74     41.78 o 
  16   0  12      862.52      955.84     51.27 o 
  18   0  12       28.42       17.35     13.56 o 
  20   0  12        4.68       20.45     15.15 o 
  22   0  12      492.79      620.60     37.05 o 
  24   0  12       62.80       54.95     19.91 o 
  26   0  12        1.52        0.08     14.97 o 
  28   0  12        0.00        5.95     29.74 o 
  30   0  12       35.14       41.64     35.69 o 
 -39   1  12      128.34      123.17     32.40 o 
 -37   1  12       76.32       77.90     28.90 o 
 -35   1  12        3.69        9.67     19.98 o 
 -33   1  12        6.81      -12.64     18.93 o 
 -31   1  12        0.74        5.34     17.78 o 
 -29   1  12      282.46      313.75     34.65 o 
 -27   1  12      163.06      109.29     16.33 o 
 -25   1  12      416.29      410.80     21.26 o 
 -23   1  12      489.35      530.49     22.71 o 
 -21   1  12      140.55      125.23     11.18 o 
 -19   1  12        0.31       10.15      6.86 o 
 -17   1  12      560.37      464.27     16.57 o 
 -15   1  12     3933.04     4056.24     43.40 o 
 -13   1  12      377.85      287.27     13.55 o 
 -11   1  12      153.32      148.90     10.69 o 
  -9   1  12        4.33        2.94      5.36 o 
  -7   1  12      196.89      235.30     12.33 o 
  -5   1  12       59.70       69.33      8.56 o 
  -3   1  12       69.49       66.33      8.31 o 
  -1   1  12     3302.28     3235.15     51.82 o 
   1   1  12       79.36       75.29      7.78 o 
   3   1  12       82.62       92.14      8.31 o 
   5   1  12     1607.56     1571.67     39.06 o 
   7   1  12      543.95      452.82     16.56 o 
   9   1  12      185.22      198.15     12.79 o 
  11   1  12      108.68      120.84     12.71 o 
  13   1  12     2774.55     2655.33     43.60 o 
  15   1  12      117.05      120.16     14.13 o 
  17   1  12      844.54      829.86     27.49 o 
  19   1  12      540.05      669.78     25.97 o 
  21   1  12       83.73      116.50     15.15 o 
  23   1  12      587.64      591.61     33.85 o 
  25   1  12       78.84       94.59     19.00 o 
  27   1  12       11.04        4.81     14.65 o 
  29   1  12       39.08       29.68     25.17 o 
 -38   2  12       22.82       11.83     22.44 o 
 -36   2  12       51.19       33.10     23.57 o 
 -34   2  12      186.16      190.70     33.45 o 
 -32   2  12      422.27      376.95     39.92 o 
 -30   2  12       51.90       68.27     14.58 o 
 -28   2  12      158.44      108.56     15.03 o 
 -26   2  12       50.02       55.89     12.65 o 
 -24   2  12      122.33      175.51     16.74 o 
 -22   2  12       70.07       68.95     12.10 o 
 -20   2  12       23.69       19.22      8.53 o 
 -18   2  12      217.26      106.32     16.35 o 
 -16   2  12        0.07       -2.33      5.63 o 
 -14   2  12     2892.13     2524.45    133.86 o 
 -12   2  12     1417.18     1214.78     24.88 o 
 -10   2  12      132.46      110.16      9.90 o 
  -8   2  12       44.19       47.05      7.80 o 
  -6   2  12      418.74      482.24     16.27 o 
  -4   2  12       21.15       23.88      6.43 o 
  -2   2  12       21.21       11.48      5.91 o 
   0   2  12      505.73      479.12     16.64 o 
   2   2  12      193.99      154.38     11.46 o 
   4   2  12      197.44      229.02     13.20 o 
   6   2  12      873.63      871.57     24.36 o 
   8   2  12       75.34       50.15      8.61 o 
  10   2  12        1.39       -0.04      6.20 o 
  12   2  12      275.98      216.78     13.93 o 
  14   2  12       76.20       88.27     12.32 o 
  16   2  12        0.00       -4.03      8.13 o 
  18   2  12       50.08       45.10     11.50 o 
  20   2  12        0.10       -3.55      8.44 o 
  22   2  12       12.54       20.14     13.82 o 
  24   2  12      144.17      136.38     21.18 o 
  26   2  12       64.46       85.13     19.61 o 
  28   2  12        2.16        1.05     15.07 o 
 -37   3  12       13.37       31.23     34.20 o 
 -35   3  12      170.92      217.87     36.27 o 
 -33   3  12       31.32       28.00     16.29 o 
 -31   3  12      115.31      128.64     20.23 o 
 -29   3  12       82.09       74.03     17.23 o 
 -27   3  12       85.13      100.34     17.67 o 
 -25   3  12      152.16      143.94     18.95 o 
 -23   3  12       12.32       21.73     11.56 o 
 -21   3  12        0.00       10.49     10.13 o 
 -19   3  12      132.80      121.58     16.46 o 
 -17   3  12      146.71      141.09     17.05 o 
 -15   3  12       67.90       66.63     10.53 o 
 -13   3  12     1271.59     1252.12     26.89 o 
 -11   3  12      357.13      301.68     16.23 o 
  -9   3  12       16.71       15.83      7.14 o 
  -7   3  12      209.09      268.70     14.13 o 
  -5   3  12      625.34      613.84     19.11 o 
  -3   3  12       73.40       91.31     10.00 o 
  -1   3  12      446.89      430.33     16.68 o 
   1   3  12      572.25      566.50     18.78 o 
   3   3  12      189.59      192.33     13.08 o 
   5   3  12      840.72      782.83     21.98 o 
   7   3  12      150.47      164.05     12.64 o 
   9   3  12      171.76      194.78     16.00 o 
  11   3  12       31.74       24.71      8.74 o 
  13   3  12        2.15        2.39      7.58 o 
  15   3  12        0.53       -3.94      8.26 o 
  17   3  12        1.64        6.12      9.92 o 
  19   3  12        1.94      -10.34     12.29 o 
  21   3  12        9.39       20.03     18.84 o 
  23   3  12       70.38       68.13     24.65 o 
  25   3  12       41.92       65.00     20.95 o 
  27   3  12        4.98       13.68     16.51 o 
 -34   4  12       12.29       14.66     17.03 o 
 -32   4  12       31.92       25.76     17.67 o 
 -30   4  12        6.55       -3.95     14.13 o 
 -28   4  12       17.44        1.30     12.92 o 
 -26   4  12        1.52       -1.64     11.84 o 
 -24   4  12       33.88       57.60     15.51 o 
 -22   4  12       62.45       74.76     15.77 o 
 -20   4  12       99.66      103.12     16.63 o 
 -18   4  12       41.64       47.53     13.35 o 
 -16   4  12        3.58        2.63      9.21 o 
 -14   4  12       28.40       16.85     11.08 o 
 -12   4  12        1.52       -2.38      6.98 o 
 -10   4  12      181.09      147.15     13.94 o 
  -8   4  12      203.05      200.87     15.42 o 
  -6   4  12      124.56      150.24     14.09 o 
  -4   4  12       20.05       26.42      9.36 o 
  -2   4  12      587.87      549.97     21.51 o 
   0   4  12        1.30        3.38      9.71 o 
   2   4  12        8.13       14.21     10.01 o 
   4   4  12      133.85      164.23     16.29 o 
   6   4  12        2.32       -3.37      9.28 o 
   8   4  12        0.35       -1.08      9.26 o 
  10   4  12      113.55      133.69     16.29 o 
  12   4  12        2.56       18.06     11.57 o 
  14   4  12        0.31       -1.53     12.65 o 
  16   4  12       21.15       24.61     15.11 o 
  18   4  12       46.92       34.31     22.44 o 
  20   4  12        0.09        3.01     15.41 o 
  22   4  12        3.69        9.67     16.50 o 
  24   4  12        0.00      -11.73     17.13 o 
 -29   5  12        9.23       12.39     16.81 o 
 -27   5  12       74.30       77.59     19.65 o 
 -25   5  12        1.31       -5.22     12.55 o 
 -23   5  12        8.56       22.02     14.73 o 
 -21   5  12      100.45      103.69     18.98 o 
 -19   5  12      188.28      216.68     23.06 o 
 -17   5  12      160.65      129.97     19.31 o 
 -15   5  12        0.11        4.97     10.34 o 
 -13   5  12       79.15       93.25     16.98 o 
 -11   5  12        7.20        5.27     10.51 o 
  -9   5  12      234.12      230.80     17.13 o 
  -7   5  12      444.61      535.77     23.33 o 
  -5   5  12      458.84      482.01     27.44 o 
  -3   5  12        4.45       19.74     10.87 o 
  -1   5  12      218.49      211.60     18.85 o 
   1   5  12       22.49       11.23     10.44 o 
   3   5  12      230.35      260.31     20.68 o 
   5   5  12      295.64      328.51     22.29 o 
   7   5  12      136.46      196.86     19.34 o 
   9   5  12       12.60       26.69     13.03 o 
  11   5  12        0.05        0.87     14.77 o 
  13   5  12       34.36       53.88     19.41 o 
  15   5  12       30.25        9.30     17.13 o 
  17   5  12       21.64       28.75     19.09 o 
  19   5  12       12.37       -7.44     32.72 o 
  21   5  12       13.03        2.97     35.69 o 
 -24   6  12       43.96       43.93     18.43 o 
 -22   6  12        7.23       11.55     16.33 o 
 -20   6  12        3.44       11.13     14.43 o 
 -18   6  12      116.94      119.69     21.14 o 
 -16   6  12        0.22        0.40     12.25 o 
 -14   6  12       72.64       69.72     17.46 o 
 -12   6  12       13.28        7.28     16.23 o 
 -10   6  12       34.43       55.26     20.81 o 
  -8   6  12        2.88       -4.50     15.09 o 
  -6   6  12       23.98        1.16     12.78 o 
  -4   6  12        1.04       -3.07     13.12 o 
  -2   6  12        6.53        1.28     12.85 o 
   0   6  12       13.98        1.18     14.01 o 
   2   6  12        0.16        5.43     13.94 o 
   4   6  12       22.75       33.32     16.62 o 
   6   6  12       63.10       86.84     19.37 o 
   8   6  12        0.09        5.20     18.93 o 
  10   6  12        0.46        1.37     20.32 o 
  12   6  12        1.31       -3.78     20.49 o 
  14   6  12       10.60       -1.03     18.84 o 
  16   6  12       13.56       30.50     25.75 o 
 -15   7  12       11.06       28.17     17.25 o 
 -13   7  12        2.32        1.93     15.05 o 
 -11   7  12       37.15       41.76     16.73 o 
  -9   7  12       25.92       15.72     15.46 o 
  -7   7  12       14.42       22.78     19.63 o 
  -5   7  12        3.24        7.38     18.13 o 
  -3   7  12        0.37        1.10     18.13 o 
  -1   7  12        4.31        6.52     14.90 o 
   1   7  12       49.97       57.75     19.58 o 
   3   7  12       37.92       46.02     18.90 o 
   5   7  12        1.10       -6.44     20.00 o 
 -39   1  13       74.40       56.63     26.80 o 
 -37   1  13        2.21      -12.96     17.85 o 
 -35   1  13      211.43      236.87     37.23 o 
 -33   1  13       34.86       23.18     21.38 o 
 -31   1  13       17.89       12.44     19.90 o 
 -29   1  13     1011.53      908.91     52.55 o 
 -27   1  13        2.40        1.58     11.17 o 
 -25   1  13     1326.97     1262.01     34.68 o 
 -23   1  13      458.31      419.92     21.65 o 
 -21   1  13      398.31      338.17     15.87 o 
 -19   1  13      116.28      136.60     11.73 o 
 -17   1  13      309.38      301.40     14.92 o 
 -15   1  13      514.64      542.90     18.36 o 
 -13   1  13      769.23      907.85     23.64 o 
 -11   1  13      669.00      514.64     17.33 o 
  -9   1  13        3.29        7.02      5.55 o 
  -7   1  13        0.01       14.46      5.96 o 
  -5   1  13      320.83      352.82     14.41 o 
  -3   1  13      566.73      616.46     18.36 o 
  -1   1  13       26.28        2.16      5.12 o 
   1   1  13       14.33       13.40      5.87 o 
   3   1  13     1036.06     1027.52     23.95 o 
   5   1  13       17.92       27.79      7.49 o 
   7   1  13      346.40      363.63     16.31 o 
   9   1  13     1390.59     1335.25     31.20 o 
  11   1  13      233.64      260.50     17.01 o 
  13   1  13      908.34      949.76     28.48 o 
  15   1  13       14.62       22.58     10.36 o 
  17   1  13      243.88      239.79     18.57 o 
  19   1  13       16.30       22.55     11.29 o 
  21   1  13      237.93      258.43     20.11 o 
  23   1  13       21.10       20.18     12.38 o 
  25   1  13        0.74        0.61     13.75 o 
  27   1  13        6.71        6.22     15.19 o 
  29   1  13       33.12       46.84     26.29 o 
 -38   2  13       41.95       59.49     38.67 o 
 -36   2  13        2.95        7.30     22.59 o 
 -34   2  13       25.28       29.74     22.59 o 
 -32   2  13        9.44       26.96     17.99 o 
 -30   2  13        2.63        1.58     11.10 o 
 -28   2  13       36.34       40.82     12.91 o 
 -26   2  13      442.57      524.03     25.20 o 
 -24   2  13      205.05      179.43     17.21 o 
 -22   2  13        0.03        7.27      9.23 o 
 -20   2  13      588.31      555.96     57.77 o 
 -18   2  13       18.12       13.26      7.67 o 
 -16   2  13      234.52      276.40     40.56 o 
 -14   2  13     2797.16     2559.67     77.51 o 
 -12   2  13       16.26       36.74      8.10 o 
 -10   2  13      103.26      162.44     12.20 o 
  -8   2  13      887.40      874.12     22.18 o 
  -6   2  13      283.12      243.54     13.61 o 
  -4   2  13       89.81       60.85      9.04 o 
  -2   2  13     1162.47     1111.25     25.22 o 
   0   2  13      383.06      337.45     15.53 o 
   2   2  13     1345.55     1311.65     27.17 o 
   4   2  13      538.12      596.35     19.44 o 
   6   2  13        9.61        6.97      5.69 o 
   8   2  13       11.68       11.16      6.99 o 
  10   2  13      714.65      686.91     22.21 o 
  12   2  13      290.07      344.33     18.87 o 
  14   2  13       13.50        6.45      8.77 o 
  16   2  13       34.20       41.89     11.25 o 
  18   2  13        2.01        4.72     10.28 o 
  20   2  13       71.41       78.66     14.81 o 
  22   2  13       15.39       15.23     14.35 o 
  24   2  13       42.61       70.42     18.69 o 
  26   2  13        0.25        6.37     14.18 o 
  28   2  13       26.38       27.19     18.37 o 
 -35   3  13       73.40       78.34     29.39 o 
 -33   3  13       54.54       34.65     17.56 o 
 -31   3  13        1.10       16.06     14.61 o 
 -29   3  13       57.66       59.70     17.24 o 
 -27   3  13       27.00       35.88     14.27 o 
 -25   3  13       15.49       26.86     12.96 o 
 -23   3  13        0.08        4.14     11.05 o 
 -21   3  13      237.31      292.49     23.40 o 
 -19   3  13        0.60       -7.07      8.88 o 
 -17   3  13      114.50      130.87     17.41 o 
 -15   3  13      302.61      336.58     17.89 o 
 -13   3  13      206.12      209.34     16.56 o 
 -11   3  13      929.51      996.02     24.65 o 
  -9   3  13      449.08      407.70     17.26 o 
  -7   3  13     5493.54     5403.08     80.21 o 
  -5   3  13      534.22      469.34     17.97 o 
  -3   3  13      111.35      149.13     12.19 o 
  -1   3  13       36.08       51.39      9.22 o 
   1   3  13     1175.19     1066.42     25.79 o 
   3   3  13      286.50      272.44     15.34 o 
   5   3  13       33.96       35.47      8.94 o 
   7   3  13      198.28      211.37     14.66 o 
   9   3  13      324.80      286.62     16.45 o 
  11   3  13       13.05       -0.85      7.00 o 
  13   3  13       20.31       37.65     10.00 o 
  15   3  13       62.43       54.54     12.32 o 
  17   3  13      383.44      318.85     61.32 o 
  19   3  13       14.14       22.51     14.17 o 
  21   3  13        5.43        7.08     13.41 o 
  23   3  13        1.75        0.22     13.74 o 
  25   3  13       77.72       84.63     21.00 o 
 -32   4  13        4.28       20.38     17.88 o 
 -30   4  13       50.86       51.28     18.21 o 
 -28   4  13      177.27      203.78     24.22 o 
 -26   4  13       28.40       25.25     14.61 o 
 -24   4  13       10.06       12.56     12.63 o 
 -22   4  13       72.51       55.25     15.35 o 
 -20   4  13       25.63       19.34     12.33 o 
 -18   4  13      229.96      277.68     23.71 o 
 -16   4  13        0.01       -1.31      9.69 o 
 -14   4  13        5.49       -1.07      9.56 o 
 -12   4  13        4.62        3.06      8.12 o 
 -10   4  13       74.22       85.16     12.52 o 
  -8   4  13        0.04       -0.83      8.52 o 
  -6   4  13      647.63      634.70     23.89 o 
  -4   4  13        6.22       13.54      9.40 o 
  -2   4  13       50.86       71.41     12.16 o 
   0   4  13       95.76      126.43     14.08 o 
   2   4  13      174.90      184.33     16.14 o 
   4   4  13        1.52       -2.31     10.54 o 
   6   4  13      136.24      126.24     18.21 o 
   8   4  13      118.14      140.60     16.92 o 
  10   4  13      253.55      273.69     20.92 o 
  12   4  13        9.78       10.28     11.53 o 
  14   4  13        5.26        2.73     13.91 o 
  16   4  13        3.86        4.25     18.84 o 
  18   4  13       92.14      108.53     28.79 o 
  20   4  13        8.62       25.21     22.59 o 
  22   4  13       29.36       50.74     26.23 o 
 -29   5  13        2.16       16.72     17.60 o 
 -27   5  13       31.18       45.23     18.27 o 
 -25   5  13        2.84        5.73     15.05 o 
 -23   5  13       13.41       32.45     15.73 o 
 -21   5  13       45.67       51.77     16.23 o 
 -19   5  13        7.99        6.40     12.87 o 
 -17   5  13        3.46        7.22     12.62 o 
 -15   5  13       43.10       60.63     15.44 o 
 -13   5  13       12.11       14.63     12.78 o 
 -11   5  13        7.75       11.15     11.12 o 
  -9   5  13      241.65      239.05     27.45 o 
  -7   5  13        2.85        6.95     10.16 o 
  -5   5  13      631.63      692.18     26.76 o 
  -3   5  13       14.48       -3.70      8.95 o 
  -1   5  13        0.59        1.77     12.50 o 
   1   5  13       12.64        4.15     10.89 o 
   3   5  13       18.02       31.57     13.48 o 
   5   5  13       12.12       10.30     12.23 o 
   7   5  13       54.15       84.76     16.15 o 
   9   5  13        4.22       -0.31     12.16 o 
  11   5  13        6.55       -5.92     15.05 o 
  13   5  13        7.66       13.38     16.31 o 
  15   5  13       13.47       26.97     19.12 o 
  17   5  13        0.96       -8.30     17.44 o 
  19   5  13        0.91        0.00     35.69 o 
 -22   6  13        2.94        1.39     15.61 o 
 -20   6  13       70.59       77.27     19.82 o 
 -18   6  13       40.57       29.88     16.14 o 
 -16   6  13      130.55      139.37     22.06 o 
 -14   6  13       24.72       32.71     15.22 o 
 -12   6  13        3.18       -2.54     12.85 o 
 -10   6  13       17.91        2.23     16.27 o 
  -8   6  13        4.00       10.06     15.97 o 
  -6   6  13        0.20       11.17     17.47 o 
  -4   6  13       38.87       37.50     19.47 o 
  -2   6  13       49.58       76.33     18.99 o 
   0   6  13        6.36        6.10     14.08 o 
   2   6  13        0.34        3.91     14.36 o 
   4   6  13       12.33       12.93     17.36 o 
   6   6  13      222.37      269.37     26.90 o 
   8   6  13       21.67       12.32     20.49 o 
  10   6  13       13.42       38.41     24.12 o 
  12   6  13        1.74       -6.67     20.49 o 
 -11   7  13        0.05       -6.30     15.49 o 
  -9   7  13        0.01       13.21     19.45 o 
  -7   7  13        3.09       13.73     19.60 o 
  -5   7  13        3.30        2.78     18.44 o 
  -3   7  13        0.60       -4.10     17.72 o 
  -1   7  13        8.96        4.84     15.88 o 
   1   7  13        8.58       26.14     17.37 o 
 -38   0  14        1.39        0.00     31.23 o 
 -36   0  14      312.80      391.12     63.95 o 
 -34   0  14      218.99      295.94     56.51 o 
 -32   0  14      359.89      407.47     59.49 o 
 -30   0  14      442.33      461.01     60.97 o 
 -28   0  14      368.55      285.53     49.08 o 
 -26   0  14      720.61      755.46     65.43 o 
 -24   0  14      265.58      370.48     27.45 o 
 -22   0  14      503.42      527.57     30.84 o 
 -20   0  14      429.40      380.33     26.26 o 
 -18   0  14      258.72      363.59     22.17 o 
 -16   0  14      228.22      212.05     18.02 o 
 -14   0  14      828.09      802.01     28.96 o 
 -12   0  14       20.41       15.91      9.33 o 
 -10   0  14      203.35      213.59     17.44 o 
  -8   0  14      243.46      183.96     16.51 o 
  -6   0  14      927.99      912.09     29.50 o 
  -4   0  14      537.38      524.98     25.98 o 
  -2   0  14      302.51      296.82     96.98 o 
   0   0  14      369.87      293.90     18.98 o 
   2   0  14        9.53       33.41      9.97 o 
   4   0  14       64.27      147.51     15.40 o 
   6   0  14      523.71      542.59     30.05 o 
   8   0  14      465.03      502.99     31.47 o 
  10   0  14     2189.71     1949.83     55.80 o 
  12   0  14      157.27      148.37     22.29 o 
  14   0  14     4692.90     4591.17     94.20 o 
  16   0  14     1021.62      948.84     43.77 o 
  18   0  14     3201.37     3383.33    117.40 o 
  20   0  14       93.68      142.22     24.32 o 
  22   0  14        0.00       -6.61     15.72 o 
  24   0  14       35.78       57.08     20.81 o 
  26   0  14      164.26      242.40     55.02 o 
 -37   1  14        2.59        3.09     20.32 o 
 -35   1  14       33.41       52.22     26.68 o 
 -33   1  14      322.74      250.99     36.76 o 
 -31   1  14        3.76       -4.19     17.14 o 
 -29   1  14       40.61       39.86     20.95 o 
 -27   1  14       81.87       88.05     16.67 o 
 -25   1  14       66.84       58.71     13.22 o 
 -23   1  14       59.46       61.04     12.94 o 
 -21   1  14      435.67      449.97     18.62 o 
 -19   1  14       59.47       81.92     10.84 o 
 -17   1  14      663.11      675.25     21.26 o 
 -15   1  14        2.81        2.94      7.72 o 
 -13   1  14      121.24      155.30     12.24 o 
 -11   1  14      156.75      161.42     12.16 o 
  -9   1  14      770.73      844.11     22.38 o 
  -7   1  14       16.92       15.80      6.64 o 
  -5   1  14        4.96       19.06      6.68 o 
  -3   1  14      113.12      129.22     11.40 o 
  -1   1  14       21.29       21.64      6.83 o 
   1   1  14        6.88        1.80      5.23 o 
   3   1  14      395.50      372.32     16.26 o 
   5   1  14       86.65      100.16     10.94 o 
   7   1  14      402.71      436.65     17.85 o 
   9   1  14      609.81      581.19     23.15 o 
  11   1  14       20.15       25.01     10.13 o 
  13   1  14     1292.10     1372.30     35.19 o 
  15   1  14      602.66      596.15     25.41 o 
  17   1  14       12.31       14.86     11.50 o 
  19   1  14       22.51       22.76     11.45 o 
  21   1  14        0.14       -5.62     11.12 o 
  23   1  14        2.20       -0.21     11.75 o 
  25   1  14       50.40       49.12     18.35 o 
  27   1  14       83.92       93.83     22.18 o 
 -36   2  14        3.98       14.87     32.72 o 
 -34   2  14       60.95       61.91     26.43 o 
 -32   2  14       90.34       78.98     23.80 o 
 -30   2  14      196.37      224.88     21.08 o 
 -28   2  14        5.66       -1.76     10.89 o 
 -26   2  14      169.68      138.34     16.85 o 
 -24   2  14       91.74       96.94     14.65 o 
 -22   2  14       54.52       71.03     12.97 o 
 -20   2  14        7.23       14.21      9.76 o 
 -18   2  14       10.30       -1.34      7.06 o 
 -16   2  14      166.13      150.63     12.32 o 
 -14   2  14     1464.24     1249.19     30.48 o 
 -12   2  14       14.07       15.55      7.85 o 
 -10   2  14     1105.65     1202.86     26.92 o 
  -8   2  14     1126.81     1159.83     26.36 o 
  -6   2  14       80.71       85.87     10.37 o 
  -4   2  14      280.94      245.49     14.31 o 
  -2   2  14        0.42        7.62      6.61 o 
   0   2  14        0.62        3.81      6.51 o 
   2   2  14       30.44        6.98      6.72 o 
   4   2  14       43.20       50.19      9.41 o 
   6   2  14      437.33      399.54     19.39 o 
   8   2  14       46.91       53.01      9.88 o 
  10   2  14       87.77       95.21     13.25 o 
  12   2  14      113.13      125.33     14.63 o 
  14   2  14      166.91      200.47     17.38 o 
  16   2  14        0.74        8.72      9.94 o 
  18   2  14      143.85      175.90     17.98 o 
  20   2  14        0.77       -1.35     10.99 o 
  22   2  14      117.07       90.71     19.97 o 
  24   2  14       51.58       38.82     17.03 o 
  26   2  14       23.86       11.31     16.69 o 
 -35   3  14        6.84       22.11     24.12 o 
 -33   3  14        1.60       -5.71     15.54 o 
 -31   3  14       68.89       97.34     20.42 o 
 -29   3  14      214.73      207.75     24.05 o 
 -27   3  14      128.11      137.21     20.58 o 
 -25   3  14       55.93       72.16     15.76 o 
 -23   3  14       38.61       71.89     15.97 o 
 -21   3  14       18.22       14.62     12.22 o 
 -19   3  14        3.28       -0.39     10.02 o 
 -17   3  14       10.30       12.36     10.67 o 
 -15   3  14       61.94       26.58      9.15 o 
 -13   3  14      110.88      114.51     13.06 o 
 -11   3  14      177.79      205.00     15.80 o 
  -9   3  14      292.90      328.12     16.53 o 
  -7   3  14       63.88       43.43      9.41 o 
  -5   3  14       79.55       62.40     10.06 o 
  -3   3  14       86.42      115.94     11.92 o 
  -1   3  14      146.45      146.82     12.76 o 
   1   3  14      974.52      958.18     25.46 o 
   3   3  14        0.02        0.50      7.48 o 
   5   3  14       96.65      121.96     12.91 o 
   7   3  14      205.46      222.84     15.65 o 
   9   3  14      220.06      231.85     15.94 o 
  11   3  14       17.23       12.76      8.15 o 
  13   3  14       24.60       20.80     10.77 o 
  15   3  14        1.36        2.18     10.80 o 
  17   3  14       47.13       76.99     14.83 o 
  19   3  14        1.54        0.90     13.75 o 
  21   3  14        6.02       -3.00     14.23 o 
  23   3  14        2.99       23.74     16.28 o 
 -32   4  14       16.81       40.61     19.45 o 
 -30   4  14       17.35       32.08     17.38 o 
 -28   4  14       22.77       35.81     17.17 o 
 -26   4  14       91.21      149.32     25.40 o 
 -24   4  14        0.44      -10.30     12.25 o 
 -22   4  14        5.48       13.38     12.85 o 
 -20   4  14        0.19      -10.06     11.05 o 
 -18   4  14      146.98      173.38     21.03 o 
 -16   4  14        0.35       -9.36     10.37 o 
 -14   4  14        8.29        2.57     11.59 o 
 -12   4  14       15.20       12.96     10.27 o 
 -10   4  14      807.06      779.53     27.06 o 
  -8   4  14       19.52       32.29     10.58 o 
  -6   4  14       29.80       35.34     11.19 o 
  -4   4  14      228.85      196.88     16.88 o 
  -2   4  14      786.67      840.62     28.49 o 
   0   4  14      519.20      529.27     24.00 o 
   2   4  14       62.51       79.10     13.32 o 
   4   4  14       40.39       33.20     11.19 o 
   6   4  14      209.64      235.54     18.46 o 
   8   4  14        9.97       12.76     10.58 o 
  10   4  14       63.90       59.84     13.21 o 
  12   4  14        1.22        1.97     10.07 o 
  14   4  14        8.32       13.20     17.13 o 
  16   4  14       19.54       23.20     18.23 o 
  18   4  14        0.05        3.84     16.27 o 
  20   4  14       10.22       25.06     18.85 o 
 -27   5  14        7.09       14.79     18.06 o 
 -25   5  14        5.81       26.84     16.69 o 
 -23   5  14        0.03       -7.24     13.97 o 
 -21   5  14       14.47       23.53     14.93 o 
 -19   5  14       23.42       31.34     14.51 o 
 -17   5  14       77.45      103.19     18.91 o 
 -15   5  14       20.14       11.29     13.28 o 
 -13   5  14       89.00       81.50     17.41 o 
 -11   5  14       20.19       24.69     13.29 o 
  -9   5  14       30.11       65.68     16.77 o 
  -7   5  14      487.53      536.02     25.09 o 
  -5   5  14      266.37      238.62     18.91 o 
  -3   5  14        0.05        6.71     10.51 o 
  -1   5  14        4.15       -1.34     10.05 o 
   1   5  14       91.80       76.85     14.13 o 
   3   5  14      157.62      198.27     22.82 o 
   5   5  14      241.24      306.76     25.95 o 
   7   5  14       97.60      116.30     18.73 o 
   9   5  14        4.00        0.96     12.56 o 
  11   5  14        0.03        8.36     16.83 o 
  13   5  14       21.12       30.66     19.60 o 
  15   5  14        2.46        0.85     17.13 o 
  17   5  14        2.26       11.15     24.19 o 
 -20   6  14        5.36        1.46     16.42 o 
 -18   6  14        4.95       -3.95     14.89 o 
 -16   6  14        7.18       18.09     15.32 o 
 -14   6  14       26.47       25.32     16.06 o 
 -12   6  14        2.29        9.57     14.25 o 
 -10   6  14       40.96       58.14     17.74 o 
  -8   6  14       11.90       20.01     14.93 o 
  -6   6  14       13.75        8.48     17.99 o 
  -4   6  14        2.32        0.07     12.31 o 
  -2   6  14       11.34       17.76     13.42 o 
   0   6  14        7.00        7.54     19.00 o 
   2   6  14        3.81        1.70     15.23 o 
   4   6  14      213.60      232.59     26.81 o 
   6   6  14        7.63       -0.33     15.68 o 
   8   6  14       25.47       48.92     25.75 o 
  10   6  14       31.91       58.45     25.75 o 
 -37   1  15       47.17       50.93     28.94 o 
 -35   1  15       43.37       49.47     25.36 o 
 -33   1  15       26.43       20.65     22.59 o 
 -31   1  15       22.75       32.72     23.13 o 
 -29   1  15       18.55       -3.06     18.84 o 
 -27   1  15       25.80       48.28     15.54 o 
 -25   1  15       52.91      127.40     16.76 o 
 -23   1  15       14.19       25.06     11.28 o 
 -21   1  15      853.31      655.52     22.44 o 
 -19   1  15      323.14      296.77     16.75 o 
 -17   1  15        2.83        0.85      7.85 o 
 -15   1  15     1679.53     1463.99     32.98 o 
 -13   1  15       50.01       62.46      9.70 o 
 -11   1  15       44.57       30.15      8.26 o 
  -9   1  15        0.55       -0.91      6.12 o 
  -7   1  15      401.37      400.85     16.91 o 
  -5   1  15      129.82      142.99     12.13 o 
  -3   1  15      263.25      250.80     14.82 o 
  -1   1  15       41.85       19.63      7.48 o 
   1   1  15       72.74       79.89     12.26 o 
   3   1  15       48.70       46.82      9.21 o 
   5   1  15       13.13       19.05      7.99 o 
   7   1  15        1.73        9.43      8.87 o 
   9   1  15        4.96        8.54      9.14 o 
  11   1  15      248.48      281.68     19.61 o 
  13   1  15      219.54      237.79     19.19 o 
  15   1  15      112.49      132.56     16.67 o 
  17   1  15      163.56      179.94     18.70 o 
  19   1  15        5.39        8.26     11.87 o 
  21   1  15       63.31       44.96     14.34 o 
  23   1  15       14.96       14.14     15.82 o 
  25   1  15       38.78       39.33     19.42 o 
 -36   2  15       18.63       38.67     35.69 o 
 -34   2  15       61.06      105.59     43.13 o 
 -32   2  15      242.28      300.88     32.33 o 
 -30   2  15        3.36       12.65     13.02 o 
 -28   2  15        4.80       -1.55     11.07 o 
 -26   2  15        0.75        8.68     11.12 o 
 -24   2  15        1.00       26.59     12.07 o 
 -22   2  15       27.03       26.07     11.67 o 
 -20   2  15      299.45      275.52     20.11 o 
 -18   2  15       47.66       51.95     10.26 o 
 -16   2  15      881.56      840.13     24.57 o 
 -14   2  15     1245.36     1329.46     37.02 o 
 -12   2  15      304.32      309.97     16.63 o 
 -10   2  15       98.91      156.59     13.26 o 
  -8   2  15      266.93      315.06     16.50 o 
  -6   2  15        9.53       24.14      8.26 o 
  -4   2  15      515.05      622.87     20.80 o 
  -2   2  15        2.28       22.75      8.24 o 
   0   2  15      321.65      313.54     16.64 o 
   2   2  15       16.29       26.49      8.36 o 
   4   2  15      493.72      399.85     18.20 o 
   6   2  15      382.21      396.97     18.80 o 
   8   2  15       55.06       65.19     11.14 o 
  10   2  15      740.39      750.87     27.26 o 
  12   2  15       57.79       63.60     12.55 o 
  14   2  15       26.33       26.54     11.84 o 
  16   2  15        2.29       -9.91      9.67 o 
  18   2  15       41.88       42.67     15.81 o 
  20   2  15       50.48       53.69     14.41 o 
  22   2  15       65.23       97.93     21.06 o 
  24   2  15       10.24        7.32     15.88 o 
 -33   3  15        0.31       -3.15     22.59 o 
 -31   3  15      102.43      110.03     21.54 o 
 -29   3  15        0.08       15.21     15.22 o 
 -27   3  15        0.05       -0.56     12.31 o 
 -25   3  15        0.37        4.90     12.61 o 
 -23   3  15        6.99       16.76     13.12 o 
 -21   3  15       12.25       23.87     13.12 o 
 -19   3  15      223.26      275.83     23.78 o 
 -17   3  15       31.15       26.19     11.68 o 
 -15   3  15       37.07       58.79     11.58 o 
 -13   3  15      376.84      298.25     18.45 o 
 -11   3  15      215.81      227.14     16.88 o 
  -9   3  15        2.11       10.27      8.92 o 
  -7   3  15       73.93       88.10     11.45 o 
  -5   3  15      101.81       92.18     11.93 o 
  -3   3  15       39.50       29.03      9.28 o 
  -1   3  15       91.20       91.41     11.90 o 
   1   3  15      320.89      310.78     17.64 o 
   3   3  15      203.23      164.38     14.60 o 
   5   3  15       62.53       69.26     11.72 o 
   7   3  15       21.14       12.31      8.91 o 
   9   3  15      146.71      161.09     14.82 o 
  11   3  15      141.36      191.31     18.23 o 
  13   3  15      125.49      168.61     17.93 o 
  15   3  15        8.80       13.38     11.78 o 
  17   3  15       19.57       29.86     15.30 o 
  19   3  15        0.03       -3.54     12.97 o 
  21   3  15       34.64       21.45     16.72 o 
 -30   4  15      108.41       83.01     21.40 o 
 -28   4  15       23.00       20.61     15.87 o 
 -26   4  15        3.80      -13.75     13.38 o 
 -24   4  15       61.52       76.23     19.19 o 
 -22   4  15        0.11       -0.41     13.44 o 
 -20   4  15       14.25       24.50     14.17 o 
 -18   4  15      184.18      207.94     23.18 o 
 -16   4  15        8.08       15.38     12.96 o 
 -14   4  15      106.82      139.01     20.25 o 
 -12   4  15      117.55      148.72     20.16 o 
 -10   4  15       24.60       21.51     11.15 o 
  -8   4  15       92.92       80.27     13.62 o 
  -6   4  15        5.52        6.46      9.63 o 
  -4   4  15      738.35      665.91     26.16 o 
  -2   4  15       82.43       88.61     14.27 o 
   0   4  15        8.51        6.53     10.45 o 
   2   4  15      213.55      184.20     17.67 o 
   4   4  15        3.61        1.21     10.05 o 
   6   4  15      260.25      285.13     20.61 o 
   8   4  15       77.03       86.06     14.92 o 
  10   4  15        0.16        2.11     11.73 o 
  12   4  15        1.21       -0.54     11.07 o 
  14   4  15       16.84       25.10     18.85 o 
  16   4  15       20.70       13.31     17.03 o 
  18   4  15       12.28        8.55     18.85 o 
 -25   5  15       78.05       69.25     21.44 o 
 -23   5  15       12.22       29.93     17.25 o 
 -21   5  15       17.46       25.83     15.68 o 
 -19   5  15        1.50        1.78     13.23 o 
 -17   5  15       73.94       74.62     18.82 o 
 -15   5  15        2.39       -2.77     12.88 o 
 -13   5  15       61.68       84.33     18.86 o 
 -11   5  15       56.24       49.24     16.23 o 
  -9   5  15       93.47      114.91     20.63 o 
  -7   5  15        2.46       12.50     11.72 o 
  -5   5  15       71.61       76.66     14.48 o 
  -3   5  15      185.28      196.27     19.24 o 
  -1   5  15       28.18       22.77     12.02 o 
   1   5  15       64.52       68.63     14.41 o 
   3   5  15      118.14      125.54     17.23 o 
   5   5  15       31.94       44.80     14.35 o 
   7   5  15        9.94       22.46     13.39 o 
   9   5  15        7.67        4.42     12.35 o 
  11   5  15       29.82       34.64     17.36 o 
  13   5  15       48.50       65.22     20.11 o 
 -18   6  15        3.09        7.71     16.42 o 
 -16   6  15        0.28       11.43     15.59 o 
 -14   6  15       11.13        8.36     15.63 o 
 -12   6  15       11.09        7.54     15.08 o 
 -10   6  15       20.27       16.15     15.87 o 
  -8   6  15        7.46       11.95     15.48 o 
  -6   6  15        4.92        5.07     17.26 o 
  -4   6  15        1.99        0.51     12.89 o 
  -2   6  15       28.85       25.05     14.82 o 
   0   6  15        1.89        4.76     14.66 o 
   2   6  15       36.61       41.81     16.31 o 
   4   6  15       46.06       69.41     22.93 o 
   6   6  15       91.34      100.79     26.17 o 
 -36   0  16       97.84       87.74     41.64 o 
 -34   0  16       72.39       98.15     44.61 o 
 -32   0  16       62.94       65.43     35.69 o 
 -30   0  16       38.83       32.72     34.20 o 
 -28   0  16      244.49      200.76     46.10 o 
 -26   0  16      123.95      132.35     43.13 o 
 -24   0  16      222.08      235.75     24.87 o 
 -22   0  16        0.88        8.51     14.55 o 
 -20   0  16     1441.89     1657.09     52.03 o 
 -18   0  16      149.20      106.82     17.08 o 
 -16   0  16      671.27      802.31     36.61 o 
 -14   0  16       25.08       39.86     12.01 o 
 -12   0  16       59.85       48.16     12.78 o 
 -10   0  16      107.16       47.84     12.43 o 
  -8   0  16      383.30      363.43     22.45 o 
  -6   0  16      742.38      675.59     28.76 o 
  -4   0  16      355.43      244.59     19.65 o 
  -2   0  16       58.80       34.39     21.41 o 
   0   0  16      689.03      594.11     27.16 o 
   2   0  16       89.80      122.02     19.45 o 
   4   0  16        3.03        3.73     12.17 o 
   6   0  16       25.70       23.21     13.43 o 
   8   0  16        0.26      -17.31     11.54 o 
  10   0  16      126.72       96.18     20.79 o 
  12   0  16      529.39      639.44     37.45 o 
  14   0  16       24.26       24.49     17.13 o 
  16   0  16       17.39        7.02     17.13 o 
  18   0  16      150.24      162.26     26.78 o 
  20   0  16       40.46       22.18     20.36 o 
  22   0  16       23.22       19.82     20.88 o 
 -35   1  16       35.53       49.68     27.28 o 
 -33   1  16        5.12       19.91     23.06 o 
 -31   1  16       22.31        4.07     19.90 o 
 -29   1  16        3.28        7.36     19.90 o 
 -27   1  16        0.01        4.87     13.71 o 
 -25   1  16        0.05       -3.75     10.33 o 
 -23   1  16       16.43       38.58     12.72 o 
 -21   1  16      463.01      523.33     21.30 o 
 -19   1  16      660.81      590.39     22.02 o 
 -17   1  16      675.51      659.17     22.54 o 
 -15   1  16      247.47      257.66     16.09 o 
 -13   1  16       64.05      107.47     11.98 o 
 -11   1  16       26.26       26.96      8.33 o 
  -9   1  16       19.81       14.06      7.50 o 
  -7   1  16        0.86       -2.98      6.56 o 
  -5   1  16        8.28       12.40      7.53 o 
  -3   1  16      252.56      239.72     15.26 o 
  -1   1  16      101.19      101.73     11.81 o 
   1   1  16      759.14      625.69     74.79 o 
   3   1  16      290.58      291.35     16.87 o 
   5   1  16        0.41       -3.42      7.94 o 
   7   1  16       18.28        7.44      9.14 o 
   9   1  16      305.01      252.01     18.97 o 
  11   1  16      616.46      607.50     26.62 o 
  13   1  16        0.84       11.15     10.42 o 
  15   1  16        0.36       -5.81     10.55 o 
  17   1  16        1.09        7.37     11.94 o 
  19   1  16        9.31       15.11     12.95 o 
  21   1  16        2.82        5.37     12.86 o 
  23   1  16       18.31       29.99     17.67 o 
 -34   2  16       53.90       23.79     34.20 o 
 -32   2  16       22.48       30.97     24.12 o 
 -30   2  16        1.15        1.60     13.28 o 
 -28   2  16      104.36       94.66     16.55 o 
 -26   2  16       83.50       96.30     16.56 o 
 -24   2  16        0.47       15.88     11.70 o 
 -22   2  16       10.27       13.47     11.47 o 
 -20   2  16       43.80       30.42     12.65 o 
 -18   2  16      239.02      201.57     15.61 o 
 -16   2  16      767.99      722.16     23.90 o 
 -14   2  16      178.75      154.44     13.72 o 
 -12   2  16        2.71        4.79      7.43 o 
 -10   2  16       54.73       37.24      9.48 o 
  -8   2  16      208.91      245.79     15.67 o 
  -6   2  16      388.76      327.44     17.64 o 
  -4   2  16      179.05      152.24     13.70 o 
  -2   2  16       48.09       51.02     10.46 o 
   0   2  16       72.33       72.44     11.37 o 
   2   2  16      445.40      368.11     18.71 o 
   4   2  16      246.98      231.60     24.57 o 
   6   2  16      210.61      225.00     16.24 o 
   8   2  16       43.69       38.47     11.84 o 
  10   2  16      362.07      344.46     21.65 o 
  12   2  16        1.92       -0.98      9.82 o 
  14   2  16       59.21       46.26     13.65 o 
  16   2  16        7.77        4.39     11.22 o 
  18   2  16       13.31       21.96     13.81 o 
  20   2  16       23.51       28.98     16.26 o 
  22   2  16       34.96       17.49     16.83 o 
 -31   3  16       11.18       12.64     17.08 o 
 -29   3  16       16.36       15.69     16.01 o 
 -27   3  16       35.42       31.38     16.62 o 
 -25   3  16      121.08      140.68     21.20 o 
 -23   3  16       76.26       80.26     18.17 o 
 -21   3  16      134.58      105.14     19.05 o 
 -19   3  16       70.57       49.98     15.84 o 
 -17   3  16      367.65      376.58     27.13 o 
 -15   3  16        1.52       14.14     10.72 o 
 -13   3  16      181.49      207.05     17.22 o 
 -11   3  16       11.87       27.23     10.33 o 
  -9   3  16        3.45       10.64      9.49 o 
  -7   3  16      136.88      113.97     14.38 o 
  -5   3  16      142.33      172.12     16.17 o 
  -3   3  16      103.98       97.22     12.75 o 
  -1   3  16       77.47       83.83     12.32 o 
   1   3  16        3.98       -5.72      8.16 o 
   3   3  16       19.47        5.49      8.85 o 
   5   3  16       13.76       18.78      9.86 o 
   7   3  16       10.06       25.70     10.78 o 
   9   3  16      131.26      139.60     16.74 o 
  11   3  16        4.86        7.52     11.72 o 
  13   3  16       18.71        8.66     11.18 o 
  15   3  16        5.35        4.81     11.60 o 
  17   3  16       47.13       56.89     18.15 o 
  19   3  16        4.76       11.34     15.39 o 
 -28   4  16       31.44       40.48     19.87 o 
 -26   4  16       39.20       42.53     18.67 o 
 -24   4  16        6.49       28.52     16.46 o 
 -22   4  16        7.38        2.34     14.33 o 
 -20   4  16       92.76      122.86     21.01 o 
 -18   4  16      104.71      142.23     21.16 o 
 -16   4  16       48.79       59.46     16.67 o 
 -14   4  16       13.15        8.32     12.50 o 
 -12   4  16      145.42      178.61     22.08 o 
 -10   4  16        7.80       15.38     11.13 o 
  -8   4  16        4.16        2.69      9.97 o 
  -6   4  16        4.47       -0.32     10.23 o 
  -4   4  16      144.42      136.09     16.54 o 
  -2   4  16      125.90      160.04     17.24 o 
   0   4  16       26.31       55.93     13.47 o 
   2   4  16       40.79       33.00     12.39 o 
   4   4  16        2.85        5.29     11.05 o 
   6   4  16        4.19       12.04     11.84 o 
   8   4  16       62.22       70.29     15.54 o 
  10   4  16        0.95        2.97     11.90 o 
  12   4  16        6.21       -7.66     13.63 o 
  14   4  16       14.99       18.51     17.47 o 
  16   4  16       16.21       10.62     17.05 o 
 -23   5  16        1.54       -6.10     16.30 o 
 -21   5  16       49.73       70.57     20.80 o 
 -19   5  16       65.22       71.50     20.28 o 
 -17   5  16       33.53       47.22     16.59 o 
 -15   5  16       56.63       47.54     17.61 o 
 -13   5  16        1.73       14.92     14.47 o 
 -11   5  16        3.86       10.07     14.13 o 
  -9   5  16        4.65        4.27     14.29 o 
  -7   5  16       27.79       21.29     12.61 o 
  -5   5  16        4.09       15.18     11.68 o 
  -3   5  16       10.23        6.00     11.92 o 
  -1   5  16        5.52        1.84     11.43 o 
   1   5  16        0.31        0.26     11.77 o 
   3   5  16       41.39       42.94     15.03 o 
   5   5  16       42.65       67.63     16.12 o 
   7   5  16        1.19        7.61     13.32 o 
   9   5  16        3.05        6.28     13.54 o 
  11   5  16        1.03        1.96     17.01 o 
 -12   6  16        7.76       10.92     15.82 o 
 -10   6  16        0.02        4.34     14.24 o 
  -8   6  16        0.27       21.52     19.71 o 
  -6   6  16        4.58        3.58     14.35 o 
  -4   6  16       34.07       33.12     16.52 o 
  -2   6  16        3.86       10.85     14.97 o 
   0   6  16        1.35       -4.16     13.94 o 
 -33   1  17       18.94        3.94     22.15 o 
 -31   1  17       13.83       -7.09     20.32 o 
 -29   1  17       13.88        8.18     19.98 o 
 -27   1  17      106.48      113.63     20.40 o 
 -25   1  17        9.80       37.66     13.66 o 
 -23   1  17       63.25       28.20     12.70 o 
 -21   1  17      225.03      300.05     18.53 o 
 -19   1  17      145.18      143.89     14.67 o 
 -17   1  17       84.14      143.02     14.49 o 
 -15   1  17       28.51       15.00      8.72 o 
 -13   1  17       65.88       99.07     12.40 o 
 -11   1  17        0.61        0.59      7.42 o 
  -9   1  17       57.34       42.24      9.81 o 
  -7   1  17       85.35       77.97     11.30 o 
  -5   1  17       60.46       95.14     12.17 o 
  -3   1  17        8.27        1.54      7.23 o 
  -1   1  17       30.78       50.03     10.12 o 
   1   1  17        7.12       12.91      8.36 o 
   3   1  17       19.59       11.67      9.31 o 
   5   1  17       62.14       76.08     13.06 o 
   7   1  17       35.88       21.43     10.80 o 
   9   1  17        5.24        0.95      9.95 o 
  11   1  17       46.86       44.06     13.57 o 
  13   1  17       12.38       16.76     12.10 o 
  15   1  17      117.50      114.86     17.62 o 
  17   1  17       23.93       40.28     14.86 o 
  19   1  17       53.64       69.49     16.69 o 
  21   1  17        5.78        9.55     14.44 o 
 -32   2  17       12.00       57.78     45.36 o 
 -30   2  17       47.50       50.84     24.65 o 
 -28   2  17       27.65       33.78     14.68 o 
 -26   2  17       27.57       59.09     15.76 o 
 -24   2  17       24.09       23.43     12.79 o 
 -22   2  17      236.10      233.97     20.98 o 
 -20   2  17        0.51       11.60     11.32 o 
 -18   2  17       97.14      116.49     13.85 o 
 -16   2  17       31.43       12.88     10.23 o 
 -14   2  17        6.84       17.88      9.08 o 
 -12   2  17        3.81       -0.71      7.76 o 
 -10   2  17      187.56      196.71     15.52 o 
  -8   2  17       59.91       58.38     10.80 o 
  -6   2  17      107.98      141.83     13.91 o 
  -4   2  17      183.55      190.96     15.41 o 
  -2   2  17      197.00      263.69     17.23 o 
   0   2  17       49.68       42.49     10.54 o 
   2   2  17        8.45       10.27      9.12 o 
   4   2  17       23.41       29.48      9.46 o 
   6   2  17      232.32      277.57     20.44 o 
   8   2  17       11.99       11.90     11.61 o 
  10   2  17        3.53      -11.34      9.61 o 
  12   2  17        7.58       14.33     12.09 o 
  14   2  17       37.74       37.28     13.77 o 
  16   2  17        4.97        5.89     13.00 o 
  18   2  17       32.53       47.55     15.76 o 
 -29   3  17      179.42      185.59     26.37 o 
 -27   3  17        0.14        3.89     15.56 o 
 -25   3  17       34.24       32.32     16.25 o 
 -23   3  17       36.22       45.50     16.57 o 
 -21   3  17       23.64       30.42     15.73 o 
 -19   3  17       24.13       17.27     13.90 o 
 -17   3  17       53.01       47.83     16.00 o 
 -15   3  17       36.42       34.33     17.57 o 
 -13   3  17      120.93      130.56     16.19 o 
 -11   3  17       33.07       18.20     10.36 o 
  -9   3  17      624.25      590.23     25.28 o 
  -7   3  17       35.14       49.99     13.13 o 
  -5   3  17       28.86       43.55     12.34 o 
  -3   3  17       21.27       43.58     12.12 o 
  -1   3  17      305.72      339.44     24.05 o 
   1   3  17        2.95        0.84      9.24 o 
   3   3  17       14.27       18.02      9.75 o 
   5   3  17       95.60      102.87     14.27 o 
   7   3  17      111.99      106.28     16.22 o 
   9   3  17       11.79       14.51     11.41 o 
  11   3  17        0.01       -0.23     10.85 o 
  13   3  17       18.85       13.00     12.60 o 
  15   3  17        6.78        4.96     12.66 o 
  17   3  17       19.53        4.27     14.70 o 
 -26   4  17        1.03       12.12     16.92 o 
 -24   4  17       17.45        7.58     17.18 o 
 -22   4  17        6.69        0.95     14.96 o 
 -20   4  17       27.65       35.09     16.29 o 
 -18   4  17       49.16       60.31     18.23 o 
 -16   4  17       21.09       14.65     14.73 o 
 -14   4  17       88.18       82.02     18.64 o 
 -12   4  17        9.93       14.20     15.07 o 
 -10   4  17       13.14       16.70     12.36 o 
  -8   4  17      221.21      231.40     19.95 o 
  -6   4  17        2.51        1.86     10.84 o 
  -4   4  17      105.78      128.38     17.10 o 
  -2   4  17        1.70        2.19     11.05 o 
   0   4  17       87.36      115.64     16.92 o 
   2   4  17       25.74       36.65     13.20 o 
   4   4  17       16.17       22.38     12.42 o 
   6   4  17       58.93       59.53     15.03 o 
   8   4  17        7.77        0.70     12.53 o 
  10   4  17       11.67       14.34     15.54 o 
  12   4  17        0.00       -1.70     15.48 o 
 -21   5  17        0.18       -1.44     17.80 o 
 -19   5  17       32.00       40.39     18.91 o 
 -17   5  17       10.67       17.42     16.83 o 
 -15   5  17       16.57       11.63     14.67 o 
 -13   5  17        0.93        7.19     14.27 o 
 -11   5  17       12.39       18.93     17.52 o 
  -9   5  17        2.60        2.48     14.59 o 
  -7   5  17        1.45        0.04     12.47 o 
  -5   5  17       14.83       19.43     12.63 o 
  -3   5  17        6.58       15.24     13.28 o 
  -1   5  17        4.76        1.49     12.06 o 
   1   5  17       22.09       35.38     14.58 o 
   3   5  17        7.54        6.36     13.72 o 
   5   5  17        0.93       -2.04     13.99 o 
   7   5  17        2.16       11.39     14.68 o 
 -32   0  18       20.60       37.18     35.69 o 
 -30   0  18        0.21        5.95     31.23 o 
 -28   0  18      159.50       83.28     38.67 o 
 -26   0  18       85.93      136.82     40.15 o 
 -24   0  18        2.41        4.46     26.77 o 
 -22   0  18       20.89       44.95     18.26 o 
 -20   0  18      236.27      261.38     28.23 o 
 -18   0  18       52.79       33.02     16.50 o 
 -16   0  18      264.79      301.62     24.16 o 
 -14   0  18      271.42      259.50     22.82 o 
 -12   0  18      118.08      129.67     18.33 o 
 -10   0  18        1.46        3.16     10.54 o 
  -8   0  18     1072.33     1034.54     39.13 o 
  -6   0  18      449.00      514.54     28.39 o 
  -4   0  18      601.76      624.37     41.36 o 
  -2   0  18        3.87       33.81     12.58 o 
   0   0  18        1.83        6.55     13.04 o 
   2   0  18      143.26      118.38     21.58 o 
   4   0  18       53.16       26.39     16.33 o 
   6   0  18        6.94       12.01     14.24 o 
   8   0  18       53.93       68.49     21.13 o 
  10   0  18      638.41      676.21     40.60 o 
  12   0  18      522.63      451.44     37.12 o 
  14   0  18        1.13       22.87     20.46 o 
  16   0  18       82.67      114.17     26.59 o 
  18   0  18        0.93        3.68     20.23 o 
 -31   1  18      105.38      135.32     33.11 o 
 -29   1  18        0.01        0.74     21.03 o 
 -27   1  18       56.98       64.47     26.68 o 
 -25   1  18       15.55       12.72     12.98 o 
 -23   1  18        0.00       -7.35     11.09 o 
 -21   1  18       83.65       91.17     16.74 o 
 -19   1  18       67.43       86.46     13.60 o 
 -17   1  18        5.03        9.74      9.57 o 
 -15   1  18       47.09       73.39     12.24 o 
 -13   1  18        7.72        0.04      8.09 o 
 -11   1  18       23.35       25.46      9.86 o 
  -9   1  18      141.37      106.41     13.19 o 
  -7   1  18      380.62      426.52     20.17 o 
  -5   1  18        8.59       22.39      9.17 o 
  -3   1  18       24.11       19.65      9.02 o 
  -1   1  18       87.91      104.74     13.07 o 
   1   1  18        7.13       25.63     10.89 o 
   3   1  18      106.02      103.50     15.21 o 
   5   1  18       73.05       74.03     14.03 o 
   7   1  18        0.23       -2.60     10.09 o 
   9   1  18       23.58       37.70     12.90 o 
  11   1  18      335.83      367.19     24.42 o 
  13   1  18        3.94        7.27     11.51 o 
  15   1  18        2.90       -5.08     12.49 o 
  17   1  18        6.24       11.74     13.58 o 
 -30   2  18       69.92       82.54     30.50 o 
 -28   2  18       18.97        6.92     13.97 o 
 -26   2  18       29.63       24.42     16.08 o 
 -24   2  18        0.00        0.09     11.75 o 
 -22   2  18       49.70       40.00     13.88 o 
 -20   2  18       29.45       47.02     14.80 o 
 -18   2  18      114.77      119.18     17.44 o 
 -16   2  18      248.47      211.49     18.56 o 
 -14   2  18       62.80       49.45     11.58 o 
 -12   2  18      188.53      179.13     15.90 o 
 -10   2  18        0.00       10.29      9.00 o 
  -8   2  18        8.30       13.83      9.15 o 
  -6   2  18       39.23       25.16     10.12 o 
  -4   2  18        1.04       -2.86      8.32 o 
  -2   2  18      108.52      112.64     14.37 o 
   0   2  18        2.16       -5.49      8.91 o 
   2   2  18       47.25       47.76     11.64 o 
   4   2  18       15.66       18.24     11.49 o 
   6   2  18      158.63      172.46     18.12 o 
   8   2  18       54.35       55.01     14.19 o 
  10   2  18       19.57       29.65     12.79 o 
  12   2  18        7.08       -1.33     11.97 o 
  14   2  18       49.17       63.98     16.07 o 
  16   2  18        1.86        3.23     13.16 o 
 -27   3  18       10.55       10.31     17.18 o 
 -25   3  18       56.95       58.77     19.75 o 
 -23   3  18        3.36      -11.37     13.98 o 
 -21   3  18       22.15       30.29     16.30 o 
 -19   3  18       20.01        8.22     12.99 o 
 -17   3  18        0.87        0.09     12.61 o 
 -15   3  18      146.32      120.90     24.60 o 
 -13   3  18        1.78       10.02     10.97 o 
 -11   3  18        0.58       -6.67     10.12 o 
  -9   3  18       36.87       46.52     12.88 o 
  -7   3  18       82.48      115.49     16.16 o 
  -5   3  18        0.08       -5.08     10.08 o 
  -3   3  18       33.83       54.86     13.60 o 
  -1   3  18      149.94      122.26     16.58 o 
   1   3  18       26.02       27.86     12.80 o 
   3   3  18        0.40      -10.58     11.13 o 
   5   3  18       30.22       10.52     11.10 o 
   7   3  18      123.07      113.43     17.14 o 
   9   3  18        3.18        0.02     11.78 o 
  11   3  18        1.82        6.25     11.89 o 
  13   3  18        1.75        5.86     12.96 o 
 -24   4  18       44.91       78.18     21.65 o 
 -22   4  18       13.94       30.52     17.94 o 
 -20   4  18       17.22       16.97     17.02 o 
 -18   4  18        0.40       -6.27     14.02 o 
 -16   4  18       45.76       48.01     18.06 o 
 -14   4  18        0.42        7.39     14.76 o 
 -12   4  18        0.83       -2.87     14.03 o 
 -10   4  18      248.19      311.94     22.84 o 
  -8   4  18       11.31       20.59     12.49 o 
  -6   4  18      127.09      139.21     18.15 o 
  -4   4  18        0.03       -3.82     11.13 o 
  -2   4  18        0.48        2.59     12.01 o 
   0   4  18       19.74       28.11     13.51 o 
   2   4  18       10.66       10.15     12.50 o 
   4   4  18       13.53        9.10     12.79 o 
   6   4  18       33.89       50.87     15.66 o 
   8   4  18        4.43        2.77     15.12 o 
  10   4  18       11.63       28.99     16.98 o 
 -15   5  18        4.91        9.41     15.66 o 
 -13   5  18        2.45        4.03     14.22 o 
 -11   5  18       11.93        0.88     17.69 o 
  -9   5  18       25.13       12.27     16.57 o 
  -7   5  18        5.90        1.77     12.59 o 
  -5   5  18        2.15        1.09     12.18 o 
  -3   5  18        0.32        0.17     12.72 o 
  -1   5  18        1.14       -9.62     12.11 o 
   1   5  18       23.05       38.71     15.69 o 
 -29   1  19       41.12       21.24     23.91 o 
 -27   1  19       18.75       -0.21     32.72 o 
 -25   1  19       38.38       60.96     16.26 o 
 -23   1  19        0.26       11.85     13.25 o 
 -21   1  19        7.04       14.85     13.24 o 
 -19   1  19        3.65       -1.42     10.02 o 
 -17   1  19       80.14       37.37     12.61 o 
 -15   1  19       29.63       62.89     12.56 o 
 -13   1  19        6.27       17.80      9.21 o 
 -11   1  19       27.49       36.99     10.95 o 
  -9   1  19      265.88      212.06     17.08 o 
  -7   1  19      110.05       77.45     12.55 o 
  -5   1  19      150.14      153.92     15.51 o 
  -3   1  19        4.68        4.15      9.13 o 
  -1   1  19      135.54      114.52     17.17 o 
   1   1  19       18.34       20.97     11.27 o 
   3   1  19        7.63        2.72     10.88 o 
   5   1  19        0.01       -0.61     11.38 o 
   7   1  19        4.57       16.21     12.34 o 
   9   1  19       12.35       26.78     12.62 o 
  11   1  19        2.34        1.30     11.45 o 
  13   1  19       44.86       37.47     15.50 o 
  15   1  19        0.12      -10.50     13.11 o 
 -28   2  19       10.01       12.25     16.67 o 
 -26   2  19        9.70       16.04     16.25 o 
 -24   2  19       18.79       26.72     16.73 o 
 -22   2  19       28.28       24.13     14.45 o 
 -20   2  19       62.82      103.31     17.98 o 
 -18   2  19       45.90       17.53     12.87 o 
 -16   2  19       34.05       38.00     13.21 o 
 -14   2  19       11.78       24.27     10.67 o 
 -12   2  19       53.14       76.89     13.09 o 
 -10   2  19       60.73       46.92     11.95 o 
  -8   2  19        1.74        9.29      9.79 o 
  -6   2  19       89.24       99.69     13.94 o 
  -4   2  19       55.24       64.26     12.89 o 
  -2   2  19       33.20       27.50     10.69 o 
   0   2  19       81.17       79.43     13.24 o 
   2   2  19       55.46       40.58     13.12 o 
   4   2  19        2.66        3.90     11.60 o 
   6   2  19       50.30       51.25     14.01 o 
   8   2  19       17.40       27.21     13.49 o 
  10   2  19        8.83       12.57     12.20 o 
  12   2  19        1.46       -4.48     12.41 o 
 -25   3  19        0.59       -6.64     15.91 o 
 -23   3  19        0.01       -1.73     15.53 o 
 -21   3  19       32.80       47.92     17.96 o 
 -19   3  19       45.26       66.62     18.92 o 
 -17   3  19        9.31        6.71     14.76 o 
 -15   3  19        3.68       11.42     17.87 o 
 -13   3  19       32.80       48.93     14.14 o 
 -11   3  19        3.66       14.57     12.09 o 
  -9   3  19        2.72       -4.71     11.52 o 
  -7   3  19       20.03       19.71     11.91 o 
  -5   3  19        5.61       20.08     12.41 o 
  -3   3  19       13.04        0.76     11.32 o 
  -1   3  19       90.78       81.79     16.10 o 
   1   3  19       13.26        8.45     12.35 o 
   3   3  19       56.32       35.22     14.23 o 
   5   3  19       44.16       44.55     15.88 o 
   7   3  19       51.22       56.09     17.52 o 
   9   3  19       11.07        4.00     15.37 o 
  11   3  19       63.72       77.17     18.90 o 
 -20   4  19        1.75       13.10     16.17 o 
 -18   4  19       21.64       22.67     18.24 o 
 -16   4  19        0.52       -3.53     14.31 o 
 -14   4  19        1.34        6.39     15.44 o 
 -12   4  19       11.61        4.40     16.05 o 
 -10   4  19        0.07       -3.10     12.31 o 
  -8   4  19        9.64       -1.53     11.67 o 
  -6   4  19       17.33       13.18     12.89 o 
  -4   4  19       29.94       33.06     14.12 o 
  -2   4  19       24.22       20.27     13.90 o 
   0   4  19       30.06       38.07     14.34 o 
   2   4  19       18.79       15.09     13.43 o 
   4   4  19        0.00       -0.03     13.17 o 
 -28   0  20       19.30       50.56     40.15 o 
 -26   0  20        1.80       19.33     35.69 o 
 -24   0  20      150.36      173.99     49.08 o 
 -22   0  20      237.53      210.05     28.56 o 
 -20   0  20       10.67       17.47     17.69 o 
 -18   0  20       20.40       11.21     17.73 o 
 -16   0  20        2.13       19.23     15.92 o 
 -14   0  20        0.86      -10.16     12.55 o 
 -12   0  20        0.18        6.17     13.28 o 
 -10   0  20        7.57        4.24     12.05 o 
  -8   0  20       70.78       91.32     17.75 o 
  -6   0  20       35.61       67.50     17.56 o 
  -4   0  20       83.07       44.67     19.03 o 
  -2   0  20      439.48      555.80     38.84 o 
   0   0  20        5.79       17.59     16.78 o 
   2   0  20        8.56        9.30     17.13 o 
   4   0  20        6.96       11.78     17.73 o 
   6   0  20      197.90      202.25     30.03 o 
   8   0  20       80.04      106.03     25.21 o 
  10   0  20        6.89       -2.47     19.16 o 
  12   0  20       97.72      123.66     27.98 o 
 -27   1  20        0.07       -5.38     22.01 o 
 -25   1  20        5.04        7.72     16.94 o 
 -23   1  20       34.23       22.17     14.49 o 
 -21   1  20      149.48      164.19     21.08 o 
 -19   1  20       13.84       19.11     11.38 o 
 -17   1  20       21.90       20.21     13.01 o 
 -15   1  20        0.06        0.18     10.03 o 
 -13   1  20        6.42        7.46     10.07 o 
 -11   1  20       23.64       27.79     11.36 o 
  -9   1  20       10.24        3.52      9.98 o 
  -7   1  20      104.41      139.32     15.62 o 
  -5   1  20       35.90       46.61     12.16 o 
  -3   1  20       52.69       60.83     12.93 o 
  -1   1  20      304.13      324.94     23.04 o 
   1   1  20       15.04       34.19     12.97 o 
   3   1  20       62.97       71.90     15.18 o 
   5   1  20       10.77        2.24     12.07 o 
   7   1  20      235.57      231.66     22.10 o 
   9   1  20        0.39       -2.57     12.33 o 
  11   1  20        0.99        6.56     13.03 o 
 -24   2  20        0.04        7.75     15.63 o 
 -22   2  20        2.81        4.12     15.68 o 
 -20   2  20      147.77      120.30     22.41 o 
 -18   2  20        1.06        7.24     13.14 o 
 -16   2  20       21.37       24.50     13.40 o 
 -14   2  20       38.97       28.02     11.98 o 
 -12   2  20       17.08       17.83     11.33 o 
 -10   2  20        0.14        0.75     10.18 o 
  -8   2  20        6.74        7.16     10.63 o 
  -6   2  20       33.77       25.50     11.40 o 
  -4   2  20       32.38       26.86     11.77 o 
  -2   2  20       33.64       43.08     12.46 o 
   0   2  20       46.72       20.32     12.29 o 
   2   2  20        0.18      -11.21     10.68 o 
   4   2  20        0.58       -9.50     11.22 o 
   6   2  20       21.42       33.54     14.19 o 
   8   2  20       31.40       30.71     14.33 o 
  10   2  20       13.87        9.24     12.87 o 
 -21   3  20        5.61        8.63     16.50 o 
 -19   3  20       87.25       91.47     21.97 o 
 -17   3  20       55.92       25.55     17.54 o 
 -15   3  20       11.80        0.81     18.94 o 
 -13   3  20       59.75       82.11     16.74 o 
 -11   3  20       15.07        5.16     12.49 o 
  -9   3  20        8.71        6.16     12.90 o 
  -7   3  20        2.05        4.80     12.34 o 
  -5   3  20       91.60       87.53     16.53 o 
  -3   3  20       12.09        9.60     12.99 o 
  -1   3  20        0.08       -7.79     12.12 o 
   1   3  20        3.48       12.43     13.40 o 
   3   3  20       28.99       48.63     16.82 o 
   5   3  20        7.77       20.76     15.62 o 
 -14   4  20        0.51        1.37     19.35 o 
 -12   4  20        6.81        8.70     16.81 o 
 -10   4  20       24.11       16.98     13.61 o 
  -8   4  20        0.04       -1.72     12.38 o 
  -6   4  20       36.97       44.59     15.79 o 
  -4   4  20       13.06        0.08     13.15 o 
  -2   4  20        4.82        0.38     14.58 o 
 -23   1  21        3.90        9.72     14.98 o 
 -21   1  21        2.62        9.59     14.29 o 
 -19   1  21        7.52       13.46     11.99 o 
 -17   1  21        7.11       11.69     13.22 o 
 -15   1  21       15.54       23.65     11.97 o 
 -13   1  21        3.08       -3.79     10.48 o 
 -11   1  21        1.64        0.52     10.97 o 
  -9   1  21        8.15        1.55     10.90 o 
  -7   1  21       58.77       70.90     13.96 o 
  -5   1  21        0.00        3.75     11.00 o 
  -3   1  21        0.05       10.05     12.16 o 
  -1   1  21       10.88       18.05     12.95 o 
   1   1  21        9.73       21.06     13.44 o 
   3   1  21       10.23       12.43     13.58 o 
   5   1  21        0.08      -16.98     11.32 o 
   7   1  21       32.09       30.27     14.21 o 
 -22   2  21        0.99       -8.00     15.18 o 
 -20   2  21       26.66       21.19     18.07 o 
 -18   2  21       24.19       28.56     18.16 o 
 -16   2  21        3.27       15.09     15.18 o 
 -14   2  21        5.91       -0.28     11.47 o 
 -12   2  21        3.38       -2.09     11.30 o 
 -10   2  21        0.58       -0.09     11.35 o 
  -8   2  21       95.37       95.76     15.71 o 
  -6   2  21        3.88        8.61     11.51 o 
  -4   2  21        0.82       -4.32     10.90 o 
  -2   2  21       12.38       13.69     13.06 o 
   0   2  21        7.92        0.62     11.80 o 
   2   2  21        1.58        3.33     12.00 o 
   4   2  21       15.99       16.59     14.25 o 
 -15   3  21       89.15       98.99     27.28 o 
 -13   3  21        1.76       -5.19     12.48 o 
 -11   3  21        0.06        2.68     13.33 o 
  -9   3  21        3.24        1.82     14.02 o 
  -7   3  21        3.21        1.00     12.53 o 
  -5   3  21        3.36       11.82     13.15 o 
  -3   3  21        7.97       20.86     14.15 o 
  -1   3  21       99.64      110.53     19.02 o 
 -20   0  22       10.03       53.88     23.81 o 
 -18   0  22        7.01       16.20     21.10 o 
 -16   0  22        5.91       10.66     19.95 o 
 -14   0  22        5.41        9.91     19.87 o 
 -12   0  22       38.33       53.31     22.29 o 
 -10   0  22      308.82      215.80     30.89 o 
  -8   0  22       18.35        5.11     18.78 o 
  -6   0  22      108.40       91.81     24.78 o 
  -4   0  22       54.66       80.57     24.81 o 
  -2   0  22        9.88       18.88     20.57 o 
   0   0  22       71.19       55.34     23.68 o 
   2   0  22        6.07       21.69     18.64 o 
 -19   1  22        0.44       -3.05     12.42 o 
 -17   1  22        0.88        6.29     14.46 o 
 -15   1  22        0.57       12.65     12.98 o 
 -13   1  22        4.63        4.02     12.39 o 
 -11   1  22      120.56      113.08     17.11 o 
  -9   1  22       84.05       71.63     15.17 o 
  -7   1  22       44.02       48.77     14.34 o 
  -5   1  22        5.83       -0.31     13.08 o 
  -3   1  22       11.84       12.57     14.08 o 
  -1   1  22       12.63       12.81     14.31 o 
   1   1  22        0.60        5.08     13.66 o 
 -14   2  22       44.82       79.26     17.76 o 
 -12   2  22       13.79       -0.94     12.76 o 
 -10   2  22        9.20       17.63     13.29 o 
  -8   2  22        8.82       12.34     13.16 o 
  -6   2  22        0.76       -2.61     12.75 o 
  -4   2  22       13.41       13.48     14.15 o 
  -2   2  22        2.74       -3.21     13.64 o 
                                                 
